# Supplementary material for: The high volume of patients admitted during the SARS-CoV-2 pandemic has an independent harmful impact on in-hospital mortality from COVID-19
Source: PLoS One. 2021 Jan 28;16(1):e0246170. doi: 10.1371/journal.pone.0246170 (PMC7842950; doi:10.1371/journal.pone.0246170)
Supplement: S1 Data — (XLSX) [file pone.0246170.s006.xlsx]

## Sheet: class
center	id	sex	date of admission	date of exit	age at admission	status	surv	survtime in days	ptsday	ptstot	ptseff
san gerardo	1	M	2020-02-20	2020-03-08	66.8802	dead	1	17	1	1	0
san gerardo	2	F	2020-02-25	2020-03-05	70.9459	dead	1	9	2	3	1
san gerardo	3	M	2020-02-25	2020-03-16	66.0479	discharged	0	20	2	3	1
san gerardo	4	F	2020-02-26	2020-03-07	37.6865	discharged	0	10	1	4	3
san gerardo	5	M	2020-02-27	2020-02-29	43.6167	discharged	0	2	8	12	4
san gerardo	6	M	2020-02-27	2020-03-01	41.013	discharged	0	3	8	12	4
san gerardo	7	F	2020-02-27	2020-03-06	49.4949	discharged	0	8	8	12	4
san gerardo	8	F	2020-02-27	2020-03-06	39.1814	discharged	0	8	8	12	4
san gerardo	9	M	2020-02-27	2020-03-14	72.2738	discharged	0	16	8	12	4
san gerardo	10	M	2020-02-27	2020-03-20	79.7016	dead	1	22	8	12	4
san gerardo	11	M	2020-02-27	2020-03-30	56.7146	discharged	0	32	8	12	4
san gerardo	12	F	2020-02-27	2020-04-03	70.7105	discharged	0	36	8	12	4
san gerardo	13	M	2020-02-28	2020-03-10	85.8919	dead	1	11	1	13	12
san gerardo	14	M	2020-02-29	2020-03-04	80.8679	dead	1	4	5	18	13
san gerardo	15	M	2020-02-29	2020-03-08	79.8905	dead	1	8	5	18	13
san gerardo	16	M	2020-02-29	2020-03-11	73.8125	discharged	0	11	5	18	13
san gerardo	17	F	2020-02-29	2020-03-11	81.1417	discharged	0	11	5	18	13
san gerardo	18	F	2020-02-29	2020-03-26	74.8693	discharged	0	26	5	18	13
san gerardo	19	M	2020-03-01	2020-03-06	34.2916	discharged	0	5	10	27	17
san gerardo	20	M	2020-03-01	2020-03-08	84.4736	dead	1	7	10	27	17
san gerardo	21	M	2020-03-01	2020-03-10	42.1027	discharged	0	9	10	27	17
san gerardo	22	F	2020-03-01	2020-03-12	51.6961	discharged	0	11	10	27	17
san gerardo	23	M	2020-03-01	2020-03-13	35.5674	discharged	0	12	10	27	17
san gerardo	24	M	2020-03-01	2020-03-13	61.3333	discharged	0	12	10	27	17
san gerardo	25	M	2020-03-01	2020-03-15	67.9589	discharged	0	14	10	27	17
san gerardo	26	M	2020-03-01	2020-03-17	54.36	discharged	0	16	10	27	17
san gerardo	27	M	2020-03-01	2020-03-23	83.8658	discharged	0	22	10	27	17
san gerardo	28	M	2020-03-01	2020-03-27	76.8077	discharged	0	26	10	27	17
san gerardo	29	M	2020-03-02	2020-03-03	81.024	discharged	0	1	6	32	26
san gerardo	30	M	2020-03-02	2020-03-05	82.3628	dead	1	3	6	32	26
san gerardo	31	M	2020-03-02	2020-03-05	53.2676	dead	1	3	6	32	26
san gerardo	32	F	2020-03-02	2020-03-07	76.6762	dead	1	5	6	32	26
san gerardo	33	F	2020-03-02	2020-03-17	68.4709	dead	1	15	6	32	26
san gerardo	34	F	2020-03-02	2020-03-18	42.1629	discharged	0	16	6	32	26
san gerardo	35	F	2020-03-03	2020-03-07	93.8864	discharged	0	4	10	42	32
san gerardo	36	M	2020-03-03	2020-03-08	54.9487	discharged	0	5	10	42	32
san gerardo	37	M	2020-03-03	2020-03-10	60.4572	dead	1	7	10	42	32
san gerardo	38	M	2020-03-03	2020-03-11	78.5791	discharged	0	8	10	42	32
san gerardo	39	M	2020-03-03	2020-03-11	71.707	dead	1	8	10	42	32
san gerardo	40	F	2020-03-03	2020-03-19	62.3546	discharged	0	16	10	42	32
san gerardo	41	F	2020-03-03	2020-03-19	69.4593	discharged	0	16	10	42	32
san gerardo	42	M	2020-03-03	2020-03-23	67.0582	dead	1	20	10	42	32
san gerardo	43	M	2020-03-03	2020-03-25	56.1478	discharged	0	22	10	42	32
san gerardo	44	M	2020-03-03	2020-04-16	66.0287	discharged	0	44	10	42	32
san gerardo	45	F	2020-03-04	2020-03-07	67.373	discharged	0	3	11	52	41
san gerardo	46	M	2020-03-04	2020-03-10	79.039	dead	1	6	11	52	41
san gerardo	47	F	2020-03-04	2020-03-11	71.6496	discharged	0	7	11	52	41
san gerardo	48	M	2020-03-04	2020-03-12	84.2437	dead	1	8	11	52	41
san gerardo	49	M	2020-03-04	2020-03-15	54.7214	discharged	0	11	11	52	41
san gerardo	50	M	2020-03-04	2020-03-19	66.59	discharged	0	15	11	52	41
san gerardo	51	M	2020-03-04	2020-03-19	68.7666	discharged	0	15	11	52	41
san gerardo	52	F	2020-03-04	2020-04-02	75.8522	discharged	0	29	11	52	41
san gerardo	53	M	2020-03-04	2020-04-02	69.1718	discharged	0	29	11	52	41
san gerardo	54	F	2020-03-04	2020-04-03	60.7392	discharged	0	30	11	52	41
san gerardo	55	M	2020-03-04	2020-04-10	53.8398	discharged	0	37	11	52	41
san gerardo	56	M	2020-03-05	2020-03-06	54.0342	discharged	0	1	12	63	51
san gerardo	57	M	2020-03-05	2020-03-09	75.8631	dead	1	4	12	63	51
san gerardo	58	F	2020-03-05	2020-03-10	64.5832	discharged	0	5	12	63	51
san gerardo	59	F	2020-03-05	2020-03-12	70.6475	dead	1	7	12	63	51
san gerardo	60	M	2020-03-05	2020-03-14	67.8166	dead	1	9	12	63	51
san gerardo	61	M	2020-03-05	2020-03-18	57.9822	discharged	0	13	12	63	51
san gerardo	62	M	2020-03-05	2020-03-19	62.8556	discharged	0	14	12	63	51
san gerardo	63	M	2020-03-05	2020-03-22	51.77	discharged	0	17	12	63	51
san gerardo	64	M	2020-03-05	2020-03-24	62.5352	discharged	0	19	12	63	51
san gerardo	65	M	2020-03-05	2020-03-24	52.2136	discharged	0	19	12	63	51
san gerardo	66	M	2020-03-05	2020-03-25	58.3381	dead	1	20	12	63	51
san gerardo	67	M	2020-03-05	2020-04-16	58.4914	discharged	0	42	12	63	51
san gerardo	68	M	2020-03-06	2020-03-08	78.078	dead	1	2	19	79	60
san gerardo	69	F	2020-03-06	2020-03-10	84.2574	discharged	0	4	19	79	60
san gerardo	70	M	2020-03-06	2020-03-10	72.8624	discharged	0	4	19	79	60
san gerardo	71	M	2020-03-06	2020-03-11	59.6112	discharged	0	5	19	79	60
san gerardo	72	M	2020-03-06	2020-03-11	61.3936	discharged	0	5	19	79	60
san gerardo	73	M	2020-03-06	2020-03-12	43.5072	discharged	0	6	19	79	60
san gerardo	74	M	2020-03-06	2020-03-12	85.7385	dead	1	6	19	79	60
san gerardo	75	M	2020-03-06	2020-03-13	34.8309	discharged	0	7	19	79	60
san gerardo	76	M	2020-03-06	2020-03-13	52.0684	dead	1	7	19	79	60
san gerardo	77	M	2020-03-06	2020-03-16	44.6626	discharged	0	10	19	79	60
san gerardo	78	F	2020-03-06	2020-03-16	60.0931	discharged	0	10	19	79	60
san gerardo	79	M	2020-03-06	2020-03-20	56.0411	discharged	0	14	19	79	60
san gerardo	80	M	2020-03-06	2020-03-21	36.1725	discharged	0	15	19	79	60
san gerardo	81	M	2020-03-06	2020-03-22	79.6413	discharged	0	16	19	79	60
san gerardo	82	M	2020-03-06	2020-03-29	59.3648	discharged	0	23	19	79	60
san gerardo	83	F	2020-03-06	2020-03-30	65.3443	discharged	0	24	19	79	60
san gerardo	84	M	2020-03-06	2020-04-02	83.6687	discharged	0	27	19	79	60
san gerardo	85	M	2020-03-06	2020-04-03	56.4736	discharged	0	28	19	79	60
san gerardo	86	M	2020-03-06	2020-04-21	53.1335	discharged	0	46	19	79	60
san gerardo	87	F	2020-03-07	2020-03-11	44.3039	discharged	0	4	6	81	75
san gerardo	88	M	2020-03-07	2020-03-12	68.4873	discharged	0	5	6	81	75
san gerardo	89	F	2020-03-07	2020-03-17	83.9288	dead	1	10	6	81	75
san gerardo	90	M	2020-03-07	2020-03-22	53.8042	discharged	0	15	6	81	75
san gerardo	91	F	2020-03-07	2020-03-23	86.2533	discharged	0	16	6	81	75
san gerardo	92	F	2020-03-07	2020-03-29	58.089	discharged	0	22	6	81	75
san gerardo	93	M	2020-03-08	2020-03-10	79.937	dead	1	2	11	88	77
san gerardo	94	M	2020-03-08	2020-03-14	47.9973	discharged	0	6	11	88	77
san gerardo	95	M	2020-03-08	2020-03-15	52.9747	discharged	0	7	11	88	77
san gerardo	96	F	2020-03-08	2020-03-15	90.7899	discharged	0	7	11	88	77
san gerardo	97	M	2020-03-08	2020-03-18	65.2238	dead	1	10	11	88	77
san gerardo	98	M	2020-03-08	2020-03-19	68.178	discharged	0	11	11	88	77
san gerardo	99	M	2020-03-08	2020-03-27	49.5195	discharged	0	19	11	88	77
san gerardo	100	M	2020-03-08	2020-03-31	73.8042	discharged	0	23	11	88	77
san gerardo	101	M	2020-03-08	2020-04-02	58.0178	discharged	0	25	11	88	77
san gerardo	102	M	2020-03-08	2020-04-14	54.9377	discharged	0	37	11	88	77
san gerardo	103	M	2020-03-08	2020-05-12	51.4935	discharged	0	65	11	88	77
san gerardo	104	F	2020-03-09	2020-03-13	41.5086	discharged	0	4	20	103	83
san gerardo	105	F	2020-03-09	2020-03-13	74.6968	discharged	0	4	20	103	83
san gerardo	106	M	2020-03-09	2020-03-14	36.3587	discharged	0	5	20	103	83
san gerardo	107	M	2020-03-09	2020-03-14	49.0294	discharged	0	5	20	103	83
san gerardo	108	F	2020-03-09	2020-03-14	85.848	discharged	0	5	20	103	83
san gerardo	109	M	2020-03-09	2020-03-15	82.1109	discharged	0	6	20	103	83
san gerardo	110	M	2020-03-09	2020-03-15	53.8754	discharged	0	6	20	103	83
san gerardo	111	M	2020-03-09	2020-03-15	76.0794	discharged	0	6	20	103	83
san gerardo	112	F	2020-03-09	2020-03-15	54.1465	discharged	0	6	20	103	83
san gerardo	113	M	2020-03-09	2020-03-17	59.4579	discharged	0	8	20	103	83
san gerardo	114	F	2020-03-09	2020-03-21	54.2533	discharged	0	12	20	103	83
san gerardo	115	F	2020-03-09	2020-03-22	80.7584	discharged	0	13	20	103	83
san gerardo	116	M	2020-03-09	2020-03-22	65.5962	discharged	0	13	20	103	83
san gerardo	117	M	2020-03-09	2020-03-23	59.54	discharged	0	14	20	103	83
san gerardo	118	F	2020-03-09	2020-03-26	71.0801	dead	1	17	20	103	83
san gerardo	119	F	2020-03-09	2020-03-26	71.3429	discharged	0	17	20	103	83
san gerardo	120	M	2020-03-09	2020-04-07	55.1896	discharged	0	29	20	103	83
san gerardo	121	M	2020-03-09	2020-04-08	74.2861	discharged	0	30	20	103	83
san gerardo	122	F	2020-03-09	2020-04-10	54.308	discharged	0	32	20	103	83
san gerardo	123	M	2020-03-09	2020-04-19	71.781	dead	1	41	20	103	83
san gerardo	124	F	2020-03-10	2020-03-12	58.9076	discharged	0	2	16	118	102
san gerardo	125	F	2020-03-10	2020-03-13	79.989	dead	1	3	16	118	102
san gerardo	126	M	2020-03-10	2020-03-14	42.7461	discharged	0	4	16	118	102
san gerardo	127	F	2020-03-10	2020-03-15	60.2519	discharged	0	5	16	118	102
san gerardo	128	M	2020-03-10	2020-03-15	70.883	discharged	0	5	16	118	102
san gerardo	129	F	2020-03-10	2020-03-15	36.3723	discharged	0	5	16	118	102
san gerardo	130	M	2020-03-10	2020-03-18	55.3758	discharged	0	8	16	118	102
san gerardo	131	M	2020-03-10	2020-03-19	49.3908	discharged	0	9	16	118	102
san gerardo	132	M	2020-03-10	2020-03-20	60.9172	discharged	0	10	16	118	102
san gerardo	133	M	2020-03-10	2020-03-23	58.4394	discharged	0	13	16	118	102
san gerardo	134	M	2020-03-10	2020-03-24	53.5743	discharged	0	14	16	118	102
san gerardo	135	M	2020-03-10	2020-03-30	56.2218	discharged	0	20	16	118	102
san gerardo	136	F	2020-03-10	2020-04-01	60.6242	discharged	0	22	16	118	102
san gerardo	137	M	2020-03-10	2020-04-03	69.2923	discharged	0	24	16	118	102
san gerardo	138	M	2020-03-10	2020-04-16	59.822	discharged	0	37	16	118	102
san gerardo	139	M	2020-03-10	2020-04-17	67.5099	discharged	0	38	16	118	102
san gerardo	140	M	2020-03-11	2020-03-12	87.4908	discharged	0	1	26	136	110
san gerardo	141	F	2020-03-11	2020-03-13	79.8494	dead	1	2	26	136	110
san gerardo	142	M	2020-03-11	2020-03-13	47.4196	discharged	0	2	26	136	110
san gerardo	143	F	2020-03-11	2020-03-14	70.1711	discharged	0	3	26	136	110
san gerardo	144	M	2020-03-11	2020-03-15	50.6037	discharged	0	4	26	136	110
san gerardo	145	M	2020-03-11	2020-03-15	76.9336	dead	1	4	26	136	110
san gerardo	146	M	2020-03-11	2020-03-15	81.6016	dead	1	4	26	136	110
san gerardo	147	M	2020-03-11	2020-03-16	52.7967	discharged	0	5	26	136	110
san gerardo	148	M	2020-03-11	2020-03-17	63.8522	discharged	0	6	26	136	110
san gerardo	149	F	2020-03-11	2020-03-17	81.8645	discharged	0	6	26	136	110
san gerardo	150	M	2020-03-11	2020-03-17	77.013	dead	1	6	26	136	110
san gerardo	151	M	2020-03-11	2020-03-17	73.3388	discharged	0	6	26	136	110
san gerardo	152	M	2020-03-11	2020-03-22	52.5147	discharged	0	11	26	136	110
san gerardo	153	F	2020-03-11	2020-03-22	48.3532	discharged	0	11	26	136	110
san gerardo	154	M	2020-03-11	2020-03-24	63.0609	discharged	0	13	26	136	110
san gerardo	155	M	2020-03-11	2020-03-25	85.3963	dead	1	14	26	136	110
san gerardo	156	M	2020-03-11	2020-03-25	56.167	discharged	0	14	26	136	110
san gerardo	157	M	2020-03-11	2020-03-27	41.7823	discharged	0	16	26	136	110
san gerardo	158	F	2020-03-11	2020-03-30	45.2621	discharged	0	19	26	136	110
san gerardo	159	M	2020-03-11	2020-04-08	65.0787	discharged	0	28	26	136	110
san gerardo	160	F	2020-03-11	2020-04-20	69.8125	discharged	0	40	26	136	110
san gerardo	161	M	2020-03-11	2020-04-21	83.4004	discharged	0	41	26	136	110
san gerardo	162	M	2020-03-11	2020-04-21	60.6817	discharged	0	41	26	136	110
san gerardo	163	M	2020-03-11	2020-04-24	73.4374	discharged	0	44	26	136	110
san gerardo	164	F	2020-03-11	2020-04-26	57.3224	discharged	0	46	26	136	110
san gerardo	165	M	2020-03-11	2020-05-04	59.4278	discharged	0	54	26	136	110
san gerardo	166	F	2020-03-12	2020-03-12	34.6585	discharged	0	0	31	159	128
san gerardo	167	M	2020-03-12	2020-03-13	60.3149	discharged	0	1	31	159	128
san gerardo	168	F	2020-03-12	2020-03-13	33.2266	discharged	0	1	31	159	128
san gerardo	169	F	2020-03-12	2020-03-13	71.5565	discharged	0	1	31	159	128
san gerardo	170	M	2020-03-12	2020-03-14	85.0157	dead	1	2	31	159	128
san gerardo	171	M	2020-03-12	2020-03-16	84.3094	dead	1	4	31	159	128
san gerardo	172	F	2020-03-12	2020-03-16	73.963	discharged	0	4	31	159	128
san gerardo	173	M	2020-03-12	2020-03-17	71.0992	discharged	0	5	31	159	128
san gerardo	174	M	2020-03-12	2020-03-17	86.976	discharged	0	5	31	159	128
san gerardo	175	F	2020-03-12	2020-03-17	89.5797	dead	1	5	31	159	128
san gerardo	176	F	2020-03-12	2020-03-17	85.5989	discharged	0	5	31	159	128
san gerardo	177	M	2020-03-12	2020-03-18	83.5455	dead	1	6	31	159	128
san gerardo	178	F	2020-03-12	2020-03-19	80.3477	dead	1	7	31	159	128
san gerardo	179	F	2020-03-12	2020-03-19	70.9487	discharged	0	7	31	159	128
san gerardo	180	M	2020-03-12	2020-03-19	65.6208	discharged	0	7	31	159	128
san gerardo	181	F	2020-03-12	2020-03-20	52.1944	discharged	0	8	31	159	128
san gerardo	182	M	2020-03-12	2020-03-22	67.2471	dead	1	10	31	159	128
san gerardo	183	M	2020-03-12	2020-03-23	44.3532	discharged	0	11	31	159	128
san gerardo	184	M	2020-03-12	2020-03-23	57.0595	discharged	0	11	31	159	128
san gerardo	185	M	2020-03-12	2020-03-25	65.9302	discharged	0	13	31	159	128
san gerardo	186	F	2020-03-12	2020-03-28	85.1855	discharged	0	16	31	159	128
san gerardo	187	M	2020-03-12	2020-03-28	52.7584	discharged	0	16	31	159	128
san gerardo	188	M	2020-03-12	2020-03-29	73.3279	dead	1	17	31	159	128
san gerardo	189	F	2020-03-12	2020-03-30	85.7906	dead	1	18	31	159	128
san gerardo	190	F	2020-03-12	2020-04-01	65.462	dead	1	20	31	159	128
san gerardo	191	M	2020-03-12	2020-04-02	48.9555	discharged	0	21	31	159	128
san gerardo	192	M	2020-03-12	2020-04-09	54.2204	discharged	0	28	31	159	128
san gerardo	193	M	2020-03-12	2020-04-09	54.4367	discharged	0	28	31	159	128
san gerardo	194	M	2020-03-12	2020-04-20	59.0965	discharged	0	39	31	159	128
san gerardo	195	M	2020-03-12	2020-04-22	53.4292	discharged	0	41	31	159	128
san gerardo	196	M	2020-03-12		61.5797	hospitalized	0	64	31	159	128
san gerardo	197	M	2020-03-13	2020-03-13	32.4545	dead	1	0	31	181	150
san gerardo	198	F	2020-03-13	2020-03-14	39.896	discharged	0	1	31	181	150
san gerardo	199	F	2020-03-13	2020-03-16	40.4435	discharged	0	3	31	181	150
san gerardo	200	M	2020-03-13	2020-03-16	61.2348	discharged	0	3	31	181	150
san gerardo	201	F	2020-03-13	2020-03-17	39.822	discharged	0	4	31	181	150
san gerardo	202	F	2020-03-13	2020-03-17	55.6277	discharged	0	4	31	181	150
san gerardo	203	F	2020-03-13	2020-03-18	62.4066	discharged	0	5	31	181	150
san gerardo	204	M	2020-03-13	2020-03-18	46.6119	discharged	0	5	31	181	150
san gerardo	205	F	2020-03-13	2020-03-18	82.8939	discharged	0	5	31	181	150
san gerardo	206	M	2020-03-13	2020-03-19	61.7166	dead	1	6	31	181	150
san gerardo	207	M	2020-03-13	2020-03-19	51.0965	discharged	0	6	31	181	150
san gerardo	208	M	2020-03-13	2020-03-20	60.2053	discharged	0	7	31	181	150
san gerardo	209	F	2020-03-13	2020-03-20	86.2642	dead	1	7	31	181	150
san gerardo	210	M	2020-03-13	2020-03-22	85.7139	dead	1	9	31	181	150
san gerardo	211	M	2020-03-13	2020-03-22	51.8385	discharged	0	9	31	181	150
san gerardo	212	M	2020-03-13	2020-03-23	77.1937	dead	1	10	31	181	150
san gerardo	213	F	2020-03-13	2020-03-24	42.9897	discharged	0	11	31	181	150
san gerardo	214	M	2020-03-13	2020-03-25	47.1211	discharged	0	12	31	181	150
san gerardo	215	F	2020-03-13	2020-03-25	57.128	discharged	0	12	31	181	150
san gerardo	216	F	2020-03-13	2020-03-26	66.2642	discharged	0	13	31	181	150
san gerardo	217	M	2020-03-13	2020-03-27	49.7029	discharged	0	14	31	181	150
san gerardo	218	M	2020-03-13	2020-03-29	83.4798	dead	1	16	31	181	150
san gerardo	219	M	2020-03-13	2020-03-29	48.9199	discharged	0	16	31	181	150
san gerardo	220	M	2020-03-13	2020-04-01	68.1506	discharged	0	19	31	181	150
san gerardo	221	M	2020-03-13	2020-04-03	75.8768	discharged	0	21	31	181	150
san gerardo	222	M	2020-03-13	2020-04-08	73.8864	discharged	0	26	31	181	150
san gerardo	223	M	2020-03-13	2020-04-15	53.6454	discharged	0	33	31	181	150
san gerardo	224	M	2020-03-13	2020-04-18	59.6167	discharged	0	36	31	181	150
san gerardo	225	M	2020-03-13	2020-04-21	59.2088	discharged	0	39	31	181	150
san gerardo	226	M	2020-03-13	2020-04-29	48.5886	discharged	0	47	31	181	150
san gerardo	227	M	2020-03-13	2020-04-30	70.2231	discharged	0	48	31	181	150
san gerardo	228	M	2020-03-14	2020-03-14	84.3997	dead	1	0	33	201	168
san gerardo	229	M	2020-03-14	2020-03-16	64.8378	discharged	0	2	33	201	168
san gerardo	230	M	2020-03-14	2020-03-16	63.3977	dead	1	2	33	201	168
san gerardo	231	F	2020-03-14	2020-03-17	62.0589	discharged	0	3	33	201	168
san gerardo	232	F	2020-03-14	2020-03-18	59.7399	discharged	0	4	33	201	168
san gerardo	233	M	2020-03-14	2020-03-18	64.3285	discharged	0	4	33	201	168
san gerardo	234	M	2020-03-14	2020-03-19	60.5065	discharged	0	5	33	201	168
san gerardo	235	F	2020-03-14	2020-03-19	52.8652	dead	1	5	33	201	168
san gerardo	236	M	2020-03-14	2020-03-19	62.883	discharged	0	5	33	201	168
san gerardo	237	F	2020-03-14	2020-03-19	64.4216	discharged	0	5	33	201	168
san gerardo	238	F	2020-03-14	2020-03-19	38.6475	discharged	0	5	33	201	168
san gerardo	239	M	2020-03-14	2020-03-19	62.8912	discharged	0	5	33	201	168
san gerardo	240	M	2020-03-14	2020-03-20	67.4333	dead	1	6	33	201	168
san gerardo	241	M	2020-03-14	2020-03-20	42.2943	discharged	0	6	33	201	168
san gerardo	242	F	2020-03-14	2020-03-20	81.4784	discharged	0	6	33	201	168
san gerardo	243	M	2020-03-14	2020-03-21	84.0137	dead	1	7	33	201	168
san gerardo	244	M	2020-03-14	2020-03-21	39.2279	discharged	0	7	33	201	168
san gerardo	245	M	2020-03-14	2020-03-21	79.1923	dead	1	7	33	201	168
san gerardo	246	F	2020-03-14	2020-03-21	38.1328	discharged	0	7	33	201	168
san gerardo	247	M	2020-03-14	2020-03-22	51.7782	discharged	0	8	33	201	168
san gerardo	248	M	2020-03-14	2020-03-23	61.6975	discharged	0	9	33	201	168
san gerardo	249	M	2020-03-14	2020-03-24	57.859	discharged	0	10	33	201	168
san gerardo	250	M	2020-03-14	2020-03-24	65.4045	discharged	0	10	33	201	168
san gerardo	251	M	2020-03-14	2020-03-25	70.1027	dead	1	11	33	201	168
san gerardo	252	F	2020-03-14	2020-03-26	58.7406	discharged	0	12	33	201	168
san gerardo	253	M	2020-03-14	2020-03-28	81.306	discharged	0	14	33	201	168
san gerardo	254	M	2020-03-14	2020-03-31	53.0404	discharged	0	17	33	201	168
san gerardo	255	M	2020-03-14	2020-03-31	57.9849	discharged	0	17	33	201	168
san gerardo	256	F	2020-03-14	2020-04-01	66.3956	discharged	0	18	33	201	168
san gerardo	257	F	2020-03-14	2020-04-02	62.3162	discharged	0	19	33	201	168
san gerardo	258	M	2020-03-14	2020-04-05	52.6215	discharged	0	22	33	201	168
san gerardo	259	M	2020-03-14	2020-04-14	73.2841	discharged	0	31	33	201	168
san gerardo	260	M	2020-03-14	2020-04-25	54.0233	discharged	0	42	33	201	168
san gerardo	261	M	2020-03-15	2020-03-15	68.4244	discharged	0	0	33	223	190
san gerardo	262	M	2020-03-15	2020-03-18	51.6413	discharged	0	3	33	223	190
san gerardo	263	M	2020-03-15	2020-03-18	34.5325	discharged	0	3	33	223	190
san gerardo	264	F	2020-03-15	2020-03-19	58.0671	discharged	0	4	33	223	190
san gerardo	265	F	2020-03-15	2020-03-19	69.4784	discharged	0	4	33	223	190
san gerardo	266	M	2020-03-15	2020-03-20	42.4778	discharged	0	5	33	223	190
san gerardo	267	M	2020-03-15	2020-03-20	79.321	dead	1	5	33	223	190
san gerardo	268	M	2020-03-15	2020-03-20	77.3552	dead	1	5	33	223	190
san gerardo	269	M	2020-03-15	2020-03-20	78.7844	dead	1	5	33	223	190
san gerardo	270	F	2020-03-15	2020-03-21	43.3128	discharged	0	6	33	223	190
san gerardo	271	F	2020-03-15	2020-03-22	60.7639	discharged	0	7	33	223	190
san gerardo	272	M	2020-03-15	2020-03-23	72.5147	discharged	0	8	33	223	190
san gerardo	273	F	2020-03-15	2020-03-23	51.4141	discharged	0	8	33	223	190
san gerardo	274	M	2020-03-15	2020-03-24	72.8241	dead	1	9	33	223	190
san gerardo	275	M	2020-03-15	2020-03-24	69.577	dead	1	9	33	223	190
san gerardo	276	F	2020-03-15	2020-03-24	55.833	discharged	0	9	33	223	190
san gerardo	277	M	2020-03-15	2020-03-24	83.1376	discharged	0	9	33	223	190
san gerardo	278	F	2020-03-15	2020-03-25	36.6708	discharged	0	10	33	223	190
san gerardo	279	M	2020-03-15	2020-03-25	57.5058	discharged	0	10	33	223	190
san gerardo	280	F	2020-03-15	2020-03-26	57.1389	discharged	0	11	33	223	190
san gerardo	281	M	2020-03-15	2020-03-26	75.5099	discharged	0	11	33	223	190
san gerardo	282	F	2020-03-15	2020-03-26	57.2977	discharged	0	11	33	223	190
san gerardo	283	F	2020-03-15	2020-03-28	75.7563	discharged	0	13	33	223	190
san gerardo	284	M	2020-03-15	2020-03-29	79.2033	dead	1	14	33	223	190
san gerardo	285	M	2020-03-15	2020-04-02	68.5914	discharged	0	18	33	223	190
san gerardo	286	M	2020-03-15	2020-04-02	65.0103	discharged	0	18	33	223	190
san gerardo	287	F	2020-03-15	2020-04-03	81.2129	discharged	0	19	33	223	190
san gerardo	288	M	2020-03-15	2020-04-04	75.8987	dead	1	20	33	223	190
san gerardo	289	M	2020-03-15	2020-04-05	58.4203	discharged	0	21	33	223	190
san gerardo	290	M	2020-03-15	2020-04-09	69.3196	discharged	0	25	33	223	190
san gerardo	291	M	2020-03-15	2020-04-12	64.3203	discharged	0	28	33	223	190
san gerardo	292	M	2020-03-15	2020-04-16	50.9925	discharged	0	32	33	223	190
san gerardo	293	M	2020-03-15		59.2526	hospitalized	0	61	33	223	190
san gerardo	294	F	2020-03-16	2020-03-17	77.3251	dead	1	1	52	262	210
san gerardo	295	F	2020-03-16	2020-03-17	56.3285	discharged	0	1	52	262	210
san gerardo	296	M	2020-03-16	2020-03-18	83.9863	dead	1	2	52	262	210
san gerardo	297	M	2020-03-16	2020-03-18	68.3888	discharged	0	2	52	262	210
san gerardo	298	M	2020-03-16	2020-03-18	68.1588	discharged	0	2	52	262	210
san gerardo	299	M	2020-03-16	2020-03-19	81.6126	dead	1	3	52	262	210
san gerardo	300	M	2020-03-16	2020-03-20	78.6475	dead	1	4	52	262	210
san gerardo	301	F	2020-03-16	2020-03-20	38.6639	discharged	0	4	52	262	210
san gerardo	302	F	2020-03-16	2020-03-20	45.7933	discharged	0	4	52	262	210
san gerardo	303	M	2020-03-16	2020-03-20	69.7577	dead	1	4	52	262	210
san gerardo	304	F	2020-03-16	2020-03-21	83.2964	dead	1	5	52	262	210
san gerardo	305	F	2020-03-16	2020-03-21	82.9021	dead	1	5	52	262	210
san gerardo	306	M	2020-03-16	2020-03-21	66.1355	dead	1	5	52	262	210
san gerardo	307	M	2020-03-16	2020-03-21	81.399	dead	1	5	52	262	210
san gerardo	308	M	2020-03-16	2020-03-21	58.7351	discharged	0	5	52	262	210
san gerardo	309	M	2020-03-16	2020-03-21	66.9624	dead	1	5	52	262	210
san gerardo	310	M	2020-03-16	2020-03-22	59.5346	discharged	0	6	52	262	210
san gerardo	311	M	2020-03-16	2020-03-22	82.1164	dead	1	6	52	262	210
san gerardo	312	M	2020-03-16	2020-03-22	31.6304	discharged	0	6	52	262	210
san gerardo	313	M	2020-03-16	2020-03-22	58.6858	discharged	0	6	52	262	210
san gerardo	314	M	2020-03-16	2020-03-22	73.911	discharged	0	6	52	262	210
san gerardo	315	M	2020-03-16	2020-03-22	63.6277	discharged	0	6	52	262	210
san gerardo	316	F	2020-03-16	2020-03-23	65.1143	dead	1	7	52	262	210
san gerardo	317	M	2020-03-16	2020-03-23	82.5462	dead	1	7	52	262	210
san gerardo	318	M	2020-03-16	2020-03-24	86.5133	dead	1	8	52	262	210
san gerardo	319	F	2020-03-16	2020-03-24	78.976	dead	1	8	52	262	210
san gerardo	320	M	2020-03-16	2020-03-25	63.0938	dead	1	9	52	262	210
san gerardo	321	F	2020-03-16	2020-03-25	66.7214	discharged	0	9	52	262	210
san gerardo	322	M	2020-03-16	2020-03-25	82.5791	dead	1	9	52	262	210
san gerardo	323	M	2020-03-16	2020-03-26	65.8179	discharged	0	10	52	262	210
san gerardo	324	F	2020-03-16	2020-03-26	69.024	discharged	0	10	52	262	210
san gerardo	325	M	2020-03-16	2020-03-27	50.5544	discharged	0	11	52	262	210
san gerardo	326	F	2020-03-16	2020-03-27	63.6769	discharged	0	11	52	262	210
san gerardo	327	M	2020-03-16	2020-03-27	76.9144	discharged	0	11	52	262	210
san gerardo	328	M	2020-03-16	2020-03-30	56.9446	discharged	0	14	52	262	210
san gerardo	329	M	2020-03-16	2020-03-30	54.5161	discharged	0	14	52	262	210
san gerardo	330	M	2020-03-16	2020-03-31	49.8864	discharged	0	15	52	262	210
san gerardo	331	M	2020-03-16	2020-03-31	66.3272	discharged	0	15	52	262	210
san gerardo	332	M	2020-03-16	2020-03-31	52.6105	discharged	0	15	52	262	210
san gerardo	333	M	2020-03-16	2020-04-01	62.4257	discharged	0	16	52	262	210
san gerardo	334	F	2020-03-16	2020-04-01	81.1389	discharged	0	16	52	262	210
san gerardo	335	F	2020-03-16	2020-04-02	83.6194	discharged	0	17	52	262	210
san gerardo	336	M	2020-03-16	2020-04-03	57.7632	discharged	0	18	52	262	210
san gerardo	337	M	2020-03-16	2020-04-07	69.7029	discharged	0	22	52	262	210
san gerardo	338	M	2020-03-16	2020-04-08	63.5154	discharged	0	23	52	262	210
san gerardo	339	M	2020-03-16	2020-04-09	81.0513	discharged	0	24	52	262	210
san gerardo	340	M	2020-03-16	2020-04-11	59.9452	discharged	0	26	52	262	210
san gerardo	341	M	2020-03-16	2020-04-22	57.1499	discharged	0	37	52	262	210
san gerardo	342	F	2020-03-16	2020-05-06	53.2895	discharged	0	51	52	262	210
san gerardo	343	M	2020-03-16	2020-05-09	68.1944	dead	1	54	52	262	210
san gerardo	344	F	2020-03-16	2020-05-13	55.4004	discharged	0	58	52	262	210
san gerardo	345	M	2020-03-16		84.2464	hospitalized	0	60	52	262	210
san gerardo	346	M	2020-03-17	2020-03-17	62.3655	discharged	0	0	58	310	252
san gerardo	347	M	2020-03-17	2020-03-17	91.6057	dead	1	0	58	310	252
san gerardo	348	M	2020-03-17	2020-03-18	72.178	discharged	0	1	58	310	252
san gerardo	349	F	2020-03-17	2020-03-20	61.7714	discharged	0	3	58	310	252
san gerardo	350	M	2020-03-17	2020-03-21	71.0089	dead	1	4	58	310	252
san gerardo	351	M	2020-03-17	2020-03-21	49.7769	discharged	0	4	58	310	252
san gerardo	352	M	2020-03-17	2020-03-21	76.1095	dead	1	4	58	310	252
san gerardo	353	F	2020-03-17	2020-03-22	72.3149	dead	1	5	58	310	252
san gerardo	354	M	2020-03-17	2020-03-22	87.4442	discharged	0	5	58	310	252
san gerardo	355	F	2020-03-17	2020-03-22	79.77	dead	1	5	58	310	252
san gerardo	356	F	2020-03-17	2020-03-22	70.1656	dead	1	5	58	310	252
san gerardo	357	M	2020-03-17	2020-03-22	81.4374	dead	1	5	58	310	252
san gerardo	358	F	2020-03-17	2020-03-22	60.0164	discharged	0	5	58	310	252
san gerardo	359	M	2020-03-17	2020-03-23	86.9295	dead	1	6	58	310	252
san gerardo	360	M	2020-03-17	2020-03-24	70.8583	discharged	0	7	58	310	252
san gerardo	361	F	2020-03-17	2020-03-24	79.6496	dead	1	7	58	310	252
san gerardo	362	F	2020-03-17	2020-03-24	46.2396	discharged	0	7	58	310	252
san gerardo	363	M	2020-03-17	2020-03-24	59.0938	dead	1	7	58	310	252
san gerardo	364	M	2020-03-17	2020-03-25	81.0404	dead	1	8	58	310	252
san gerardo	365	M	2020-03-17	2020-03-25	58.3162	discharged	0	8	58	310	252
san gerardo	366	M	2020-03-17	2020-03-26	69.1554	dead	1	9	58	310	252
san gerardo	367	M	2020-03-17	2020-03-26	52.7447	discharged	0	9	58	310	252
san gerardo	368	F	2020-03-17	2020-03-26	67.384	dead	1	9	58	310	252
san gerardo	369	M	2020-03-17	2020-03-26	45.3279	discharged	0	9	58	310	252
san gerardo	370	F	2020-03-17	2020-03-27	42.9131	discharged	0	10	58	310	252
san gerardo	371	M	2020-03-17	2020-03-27	63.4771	dead	1	10	58	310	252
san gerardo	372	F	2020-03-17	2020-03-27	52.3285	discharged	0	10	58	310	252
san gerardo	373	M	2020-03-17	2020-03-27	73.3415	discharged	0	10	58	310	252
san gerardo	374	M	2020-03-17	2020-03-28	78.9706	dead	1	11	58	310	252
san gerardo	375	F	2020-03-17	2020-03-28	66.8172	dead	1	11	58	310	252
san gerardo	376	M	2020-03-17	2020-03-28	72.4764	discharged	0	11	58	310	252
san gerardo	377	M	2020-03-17	2020-03-29	56.219	discharged	0	12	58	310	252
san gerardo	378	M	2020-03-17	2020-03-30	48.6051	discharged	0	13	58	310	252
san gerardo	379	F	2020-03-17	2020-03-30	87.0062	discharged	0	13	58	310	252
san gerardo	380	F	2020-03-17	2020-03-30	69.8261	discharged	0	13	58	310	252
san gerardo	381	F	2020-03-17	2020-03-30	56.0055	discharged	0	13	58	310	252
san gerardo	382	F	2020-03-17	2020-03-31	54.935	discharged	0	14	58	310	252
san gerardo	383	M	2020-03-17	2020-03-31	89.0349	discharged	0	14	58	310	252
san gerardo	384	F	2020-03-17	2020-04-01	68.1068	dead	1	15	58	310	252
san gerardo	385	M	2020-03-17	2020-04-01	41.5168	discharged	0	15	58	310	252
san gerardo	386	M	2020-03-17	2020-04-03	79.5264	dead	1	17	58	310	252
san gerardo	387	M	2020-03-17	2020-04-03	71.8357	discharged	0	17	58	310	252
san gerardo	388	M	2020-03-17	2020-04-03	71.2444	dead	1	17	58	310	252
san gerardo	389	F	2020-03-17	2020-04-04	74.883	dead	1	18	58	310	252
san gerardo	390	M	2020-03-17	2020-04-05	61.3525	discharged	0	19	58	310	252
san gerardo	391	M	2020-03-17	2020-04-06	54.1574	discharged	0	20	58	310	252
san gerardo	392	F	2020-03-17	2020-04-09	61.1034	discharged	0	23	58	310	252
san gerardo	393	M	2020-03-17	2020-04-09	56.0329	discharged	0	23	58	310	252
san gerardo	394	F	2020-03-17	2020-04-10	53.3224	discharged	0	24	58	310	252
san gerardo	395	M	2020-03-17	2020-04-16	77.8946	discharged	0	30	58	310	252
san gerardo	396	F	2020-03-17	2020-04-17	62.4312	discharged	0	31	58	310	252
san gerardo	397	M	2020-03-17	2020-04-22	69.1636	discharged	0	36	58	310	252
san gerardo	398	M	2020-03-17	2020-04-28	79.707	discharged	0	42	58	310	252
san gerardo	399	M	2020-03-17	2020-04-30	63.6222	discharged	0	44	58	310	252
san gerardo	400	M	2020-03-17	2020-04-30	39.447	discharged	0	44	58	310	252
san gerardo	401	M	2020-03-17		58.2806	hospitalized	0	59	58	310	252
san gerardo	402	M	2020-03-17		86.6886	hospitalized	0	59	58	310	252
san gerardo	403	M	2020-03-17		80.2656	hospitalized	0	59	58	310	252
san gerardo	404	M	2020-03-18	2020-03-18	74.8419	discharged	0	0	58	349	291
san gerardo	405	F	2020-03-18	2020-03-18	62.1793	discharged	0	0	58	349	291
san gerardo	406	F	2020-03-18	2020-03-19	75.8494	discharged	0	1	58	349	291
san gerardo	407	M	2020-03-18	2020-03-20	53.8617	discharged	0	2	58	349	291
san gerardo	408	F	2020-03-18	2020-03-20	51.718	discharged	0	2	58	349	291
san gerardo	409	M	2020-03-18	2020-03-20	66.9706	dead	1	2	58	349	291
san gerardo	410	M	2020-03-18	2020-03-20	87.3922	dead	1	2	58	349	291
san gerardo	411	M	2020-03-18	2020-03-21	80.8597	dead	1	3	58	349	291
san gerardo	412	M	2020-03-18	2020-03-22	76.6735	discharged	0	4	58	349	291
san gerardo	413	M	2020-03-18	2020-03-23	75.5811	dead	1	5	58	349	291
san gerardo	414	F	2020-03-18	2020-03-23	87.039	dead	1	5	58	349	291
san gerardo	415	F	2020-03-18	2020-03-23	70.5133	discharged	0	5	58	349	291
san gerardo	416	M	2020-03-18	2020-03-23	75.499	dead	1	5	58	349	291
san gerardo	417	M	2020-03-18	2020-03-24	76.104	discharged	0	6	58	349	291
san gerardo	418	M	2020-03-18	2020-03-24	62.4832	dead	1	6	58	349	291
san gerardo	419	M	2020-03-18	2020-03-24	79.4825	dead	1	6	58	349	291
san gerardo	420	M	2020-03-18	2020-03-24	86.5927	dead	1	6	58	349	291
san gerardo	421	M	2020-03-18	2020-03-25	74.2094	discharged	0	7	58	349	291
san gerardo	422	M	2020-03-18	2020-03-25	69.9165	discharged	0	7	58	349	291
san gerardo	423	F	2020-03-18	2020-03-26	77.076	discharged	0	8	58	349	291
san gerardo	424	M	2020-03-18	2020-03-26	38.3025	discharged	0	8	58	349	291
san gerardo	425	M	2020-03-18	2020-03-26	44.2875	discharged	0	8	58	349	291
san gerardo	426	M	2020-03-18	2020-03-26	56.9418	discharged	0	8	58	349	291
san gerardo	427	M	2020-03-18	2020-03-26	82.2697	dead	1	8	58	349	291
san gerardo	428	M	2020-03-18	2020-03-26	62.8994	discharged	0	8	58	349	291
san gerardo	429	F	2020-03-18	2020-03-26	46.5298	discharged	0	8	58	349	291
san gerardo	430	M	2020-03-18	2020-03-27	61.3744	dead	1	9	58	349	291
san gerardo	431	M	2020-03-18	2020-03-27	72.104	discharged	0	9	58	349	291
san gerardo	432	M	2020-03-18	2020-03-27	50.8227	discharged	0	9	58	349	291
san gerardo	433	F	2020-03-18	2020-03-28	36.835	discharged	0	10	58	349	291
san gerardo	434	F	2020-03-18	2020-03-28	61.8398	discharged	0	10	58	349	291
san gerardo	435	M	2020-03-18	2020-03-29	74.8857	discharged	0	11	58	349	291
san gerardo	436	F	2020-03-18	2020-03-30	52.2272	dead	1	12	58	349	291
san gerardo	437	F	2020-03-18	2020-03-30	65.7002	discharged	0	12	58	349	291
san gerardo	438	M	2020-03-18	2020-03-30	72.512	dead	1	12	58	349	291
san gerardo	439	M	2020-03-18	2020-04-01	68.0192	dead	1	14	58	349	291
san gerardo	440	F	2020-03-18	2020-04-02	59.937	discharged	0	15	58	349	291
san gerardo	441	F	2020-03-18	2020-04-03	84.0246	discharged	0	16	58	349	291
san gerardo	442	M	2020-03-18	2020-04-04	67.9124	dead	1	17	58	349	291
san gerardo	443	M	2020-03-18	2020-04-04	81.4538	dead	1	17	58	349	291
san gerardo	444	M	2020-03-18	2020-04-05	53.5852	discharged	0	18	58	349	291
san gerardo	445	M	2020-03-18	2020-04-06	40.2875	discharged	0	19	58	349	291
san gerardo	446	M	2020-03-18	2020-04-06	48.5722	discharged	0	19	58	349	291
san gerardo	447	F	2020-03-18	2020-04-08	51.3949	discharged	0	21	58	349	291
san gerardo	448	M	2020-03-18	2020-04-09	74.4613	discharged	0	22	58	349	291
san gerardo	449	F	2020-03-18	2020-04-11	65.7029	discharged	0	24	58	349	291
san gerardo	450	M	2020-03-18	2020-04-11	55.2717	discharged	0	24	58	349	291
san gerardo	451	M	2020-03-18	2020-04-13	58.7379	discharged	0	26	58	349	291
san gerardo	452	F	2020-03-18	2020-04-17	51.039	discharged	0	30	58	349	291
san gerardo	453	M	2020-03-18	2020-04-27	62.6064	discharged	0	40	58	349	291
san gerardo	454	M	2020-03-18	2020-04-27	63.5346	discharged	0	40	58	349	291
san gerardo	455	M	2020-03-18	2020-05-01	57.7878	discharged	0	44	58	349	291
san gerardo	456	F	2020-03-18	2020-05-05	67.7153	discharged	0	48	58	349	291
san gerardo	457	M	2020-03-18	2020-05-05	39.3457	discharged	0	48	58	349	291
san gerardo	458	M	2020-03-18	2020-05-09	73.0924	discharged	0	52	58	349	291
san gerardo	459	M	2020-03-18	2020-05-12	57.7112	dead	1	55	58	349	291
san gerardo	460	M	2020-03-18		48.9336	hospitalized	0	58	58	349	291
san gerardo	461	M	2020-03-18		87.1622	hospitalized	0	58	58	349	291
san gerardo	462	M	2020-03-19	2020-03-20	40.9692	discharged	0	1	48	379	331
san gerardo	463	M	2020-03-19	2020-03-20	61.2512	discharged	0	1	48	379	331
san gerardo	464	M	2020-03-19	2020-03-20	59.6632	discharged	0	1	48	379	331
san gerardo	465	M	2020-03-19	2020-03-21	73.5387	dead	1	2	48	379	331
san gerardo	466	M	2020-03-19	2020-03-22	35.603	discharged	0	3	48	379	331
san gerardo	467	F	2020-03-19	2020-03-22	79.3593	dead	1	3	48	379	331
san gerardo	468	M	2020-03-19	2020-03-23	54.0698	discharged	0	4	48	379	331
san gerardo	469	M	2020-03-19	2020-03-23	82.5407	dead	1	4	48	379	331
san gerardo	470	M	2020-03-19	2020-03-24	43.7454	discharged	0	5	48	379	331
san gerardo	471	M	2020-03-19	2020-03-24	55.9014	discharged	0	5	48	379	331
san gerardo	472	F	2020-03-19	2020-03-24	37.6208	discharged	0	5	48	379	331
san gerardo	473	M	2020-03-19	2020-03-24	60.0027	discharged	0	5	48	379	331
san gerardo	474	M	2020-03-19	2020-03-25	41.5524	discharged	0	6	48	379	331
san gerardo	475	M	2020-03-19	2020-03-25	59.5975	dead	1	6	48	379	331
san gerardo	476	M	2020-03-19	2020-03-26	59.499	discharged	0	7	48	379	331
san gerardo	477	M	2020-03-19	2020-03-26	51.2526	discharged	0	7	48	379	331
san gerardo	478	F	2020-03-19	2020-03-26	37.4292	discharged	0	7	48	379	331
san gerardo	479	F	2020-03-19	2020-03-27	63.4743	discharged	0	8	48	379	331
san gerardo	480	F	2020-03-19	2020-03-27	83.8193	discharged	0	8	48	379	331
san gerardo	481	F	2020-03-19	2020-03-27	57.306	discharged	0	8	48	379	331
san gerardo	482	M	2020-03-19	2020-03-30	88.3395	dead	1	11	48	379	331
san gerardo	483	M	2020-03-19	2020-03-30	84.7721	dead	1	11	48	379	331
san gerardo	484	M	2020-03-19	2020-03-30	46.8145	discharged	0	11	48	379	331
san gerardo	485	F	2020-03-19	2020-03-31	74.2368	discharged	0	12	48	379	331
san gerardo	486	M	2020-03-19	2020-03-31	59.039	discharged	0	12	48	379	331
san gerardo	487	M	2020-03-19	2020-04-01	52.846	discharged	0	13	48	379	331
san gerardo	488	M	2020-03-19	2020-04-01	70.9487	discharged	0	13	48	379	331
san gerardo	489	M	2020-03-19	2020-04-02	60.846	discharged	0	14	48	379	331
san gerardo	490	M	2020-03-19	2020-04-03	77.306	dead	1	15	48	379	331
san gerardo	491	F	2020-03-19	2020-04-04	55.4798	dead	1	16	48	379	331
san gerardo	492	M	2020-03-19	2020-04-04	76.4846	dead	1	16	48	379	331
san gerardo	493	M	2020-03-19	2020-04-05	66.6858	discharged	0	17	48	379	331
san gerardo	494	F	2020-03-19	2020-04-06	82.1437	discharged	0	18	48	379	331
san gerardo	495	F	2020-03-19	2020-04-08	64.449	discharged	0	20	48	379	331
san gerardo	496	M	2020-03-19	2020-04-08	78.5791	dead	1	20	48	379	331
san gerardo	497	M	2020-03-19	2020-04-09	62.6256	discharged	0	21	48	379	331
san gerardo	498	M	2020-03-19	2020-04-16	69.4346	discharged	0	28	48	379	331
san gerardo	499	F	2020-03-19	2020-04-20	71.1157	dead	1	32	48	379	331
san gerardo	500	F	2020-03-19	2020-04-20	55.4798	dead	1	32	48	379	331
san gerardo	501	M	2020-03-19	2020-04-22	59.0198	discharged	0	34	48	379	331
san gerardo	502	M	2020-03-19	2020-04-24	59.1266	discharged	0	36	48	379	331
san gerardo	503	F	2020-03-19	2020-04-25	68.6215	discharged	0	37	48	379	331
san gerardo	504	M	2020-03-19	2020-04-26	78.935	discharged	0	38	48	379	331
san gerardo	505	M	2020-03-19	2020-04-27	57.2758	discharged	0	39	48	379	331
san gerardo	506	F	2020-03-19	2020-05-06	69.065	discharged	0	48	48	379	331
san gerardo	507	M	2020-03-19	2020-05-12	58.6721	dead	1	54	48	379	331
san gerardo	508	M	2020-03-19		59.7673	hospitalized	0	57	48	379	331
san gerardo	509	M	2020-03-19		92.3066	hospitalized	0	57	48	379	331
san gerardo	510	M	2020-03-20	2020-03-20	66.7734	discharged	0	0	37	394	357
san gerardo	511	M	2020-03-20	2020-03-20	51.6304	discharged	0	0	37	394	357
san gerardo	512	F	2020-03-20	2020-03-20	47.4114	discharged	0	0	37	394	357
san gerardo	513	M	2020-03-20	2020-03-21	66.8474	dead	1	1	37	394	357
san gerardo	514	F	2020-03-20	2020-03-24	80.0438	dead	1	4	37	394	357
san gerardo	515	F	2020-03-20	2020-03-25	65.6728	discharged	0	5	37	394	357
san gerardo	516	M	2020-03-20	2020-03-25	60.8789	discharged	0	5	37	394	357
san gerardo	517	F	2020-03-20	2020-03-27	77.358	dead	1	7	37	394	357
san gerardo	518	M	2020-03-20	2020-03-28	74.8665	dead	1	8	37	394	357
san gerardo	519	F	2020-03-20	2020-03-28	62.6995	discharged	0	8	37	394	357
san gerardo	520	M	2020-03-20	2020-03-28	50.5599	discharged	0	8	37	394	357
san gerardo	521	M	2020-03-20	2020-03-29	59.9316	discharged	0	9	37	394	357
san gerardo	522	M	2020-03-20	2020-03-30	45.5551	discharged	0	10	37	394	357
san gerardo	523	F	2020-03-20	2020-03-30	42.2888	discharged	0	10	37	394	357
san gerardo	524	F	2020-03-20	2020-03-31	73.7248	discharged	0	11	37	394	357
san gerardo	525	M	2020-03-20	2020-03-31	62.6886	discharged	0	11	37	394	357
san gerardo	526	M	2020-03-20	2020-03-31	63.3676	discharged	0	11	37	394	357
san gerardo	527	M	2020-03-20	2020-04-02	66.7789	dead	1	13	37	394	357
san gerardo	528	M	2020-03-20	2020-04-02	75.0062	discharged	0	13	37	394	357
san gerardo	529	M	2020-03-20	2020-04-02	61.9001	discharged	0	13	37	394	357
san gerardo	530	M	2020-03-20	2020-04-03	41.9028	discharged	0	14	37	394	357
san gerardo	531	M	2020-03-20	2020-04-03	43.8522	discharged	0	14	37	394	357
san gerardo	532	M	2020-03-20	2020-04-03	49.5524	discharged	0	14	37	394	357
san gerardo	533	M	2020-03-20	2020-04-05	55.8439	discharged	0	16	37	394	357
san gerardo	534	F	2020-03-20	2020-04-05	65.8919	discharged	0	16	37	394	357
san gerardo	535	F	2020-03-20	2020-04-06	73.306	discharged	0	17	37	394	357
san gerardo	536	M	2020-03-20	2020-04-07	63.4196	discharged	0	18	37	394	357
san gerardo	537	M	2020-03-20	2020-04-07	58.5955	discharged	0	18	37	394	357
san gerardo	538	F	2020-03-20	2020-04-09	53.6372	discharged	0	20	37	394	357
san gerardo	539	M	2020-03-20	2020-04-09	85.5031	dead	1	20	37	394	357
san gerardo	540	M	2020-03-20	2020-04-09	65.4237	discharged	0	20	37	394	357
san gerardo	541	M	2020-03-20	2020-04-11	63.7262	discharged	0	22	37	394	357
san gerardo	542	M	2020-03-20	2020-04-17	62.935	discharged	0	28	37	394	357
san gerardo	543	M	2020-03-20	2020-04-27	51.7235	discharged	0	38	37	394	357
san gerardo	544	M	2020-03-20	2020-04-29	65.5414	discharged	0	40	37	394	357
san gerardo	545	M	2020-03-20	2020-04-30	69.1362	discharged	0	41	37	394	357
san gerardo	546	F	2020-03-20	2020-05-12	88.9254	discharged	0	53	37	394	357
san gerardo	547	F	2020-03-21	2020-03-21	56.23	discharged	0	0	36	402	366
san gerardo	548	F	2020-03-21	2020-03-23	71.1677	discharged	0	2	36	402	366
san gerardo	549	F	2020-03-21	2020-03-23	58.9514	discharged	0	2	36	402	366
san gerardo	550	M	2020-03-21	2020-03-23	78.8282	discharged	0	2	36	402	366
san gerardo	551	M	2020-03-21	2020-03-24	84.9281	dead	1	3	36	402	366
san gerardo	552	F	2020-03-21	2020-03-24	64.4298	discharged	0	3	36	402	366
san gerardo	553	F	2020-03-21	2020-03-24	85.8645	discharged	0	3	36	402	366
san gerardo	554	M	2020-03-21	2020-03-25	84.9911	dead	1	4	36	402	366
san gerardo	555	M	2020-03-21	2020-03-25	52.8241	discharged	0	4	36	402	366
san gerardo	556	M	2020-03-21	2020-03-26	77.7632	dead	1	5	36	402	366
san gerardo	557	F	2020-03-21	2020-03-26	87.896	dead	1	5	36	402	366
san gerardo	558	M	2020-03-21	2020-03-26	86.6995	dead	1	5	36	402	366
san gerardo	559	F	2020-03-21	2020-03-27	68.553	discharged	0	6	36	402	366
san gerardo	560	M	2020-03-21	2020-03-28	67.8576	dead	1	7	36	402	366
san gerardo	561	F	2020-03-21	2020-03-30	64.2875	discharged	0	9	36	402	366
san gerardo	562	M	2020-03-21	2020-03-31	64.6352	discharged	0	10	36	402	366
san gerardo	563	M	2020-03-21	2020-03-31	30.6366	discharged	0	10	36	402	366
san gerardo	564	M	2020-03-21	2020-03-31	59.7399	discharged	0	10	36	402	366
san gerardo	565	M	2020-03-21	2020-03-31	54.8583	discharged	0	10	36	402	366
san gerardo	566	M	2020-03-21	2020-04-01	68.9254	discharged	0	11	36	402	366
san gerardo	567	F	2020-03-21	2020-04-01	48.7584	discharged	0	11	36	402	366
san gerardo	568	M	2020-03-21	2020-04-01	73.2813	discharged	0	11	36	402	366
san gerardo	569	F	2020-03-21	2020-04-02	69.0924	discharged	0	12	36	402	366
san gerardo	570	M	2020-03-21	2020-04-03	85.9302	discharged	0	13	36	402	366
san gerardo	571	F	2020-03-21	2020-04-03	62.527	discharged	0	13	36	402	366
san gerardo	572	M	2020-03-21	2020-04-03	59.7919	discharged	0	13	36	402	366
san gerardo	573	M	2020-03-21	2020-04-04	88.6543	dead	1	14	36	402	366
san gerardo	574	M	2020-03-21	2020-04-06	51.05	discharged	0	16	36	402	366
san gerardo	575	M	2020-03-21	2020-04-07	53.7166	discharged	0	17	36	402	366
san gerardo	576	M	2020-03-21	2020-04-09	58.9076	discharged	0	19	36	402	366
san gerardo	577	F	2020-03-21	2020-04-09	63.373	dead	1	19	36	402	366
san gerardo	578	M	2020-03-21	2020-04-12	44.1396	discharged	0	22	36	402	366
san gerardo	579	M	2020-03-21	2020-04-14	73.7714	discharged	0	24	36	402	366
san gerardo	580	M	2020-03-21	2020-04-14	74.7871	discharged	0	24	36	402	366
san gerardo	581	M	2020-03-21	2020-04-24	61.3251	dead	1	34	36	402	366
san gerardo	582	F	2020-03-21	2020-04-26	67.1677	discharged	0	36	36	402	366
san gerardo	583	F	2020-03-22	2020-03-23	92.5941	dead	1	1	41	423	382
san gerardo	584	F	2020-03-22	2020-03-23	71.321	dead	1	1	41	423	382
san gerardo	585	F	2020-03-22	2020-03-24	53.1335	discharged	0	2	41	423	382
san gerardo	586	M	2020-03-22	2020-03-25	61.6345	discharged	0	3	41	423	382
san gerardo	587	F	2020-03-22	2020-03-25	49.4155	discharged	0	3	41	423	382
san gerardo	588	M	2020-03-22	2020-03-26	58.8282	discharged	0	4	41	423	382
san gerardo	589	M	2020-03-22	2020-03-26	83.4853	dead	1	4	41	423	382
san gerardo	590	M	2020-03-22	2020-03-26	70.9295	discharged	0	4	41	423	382
san gerardo	591	M	2020-03-22	2020-03-27	74.4805	dead	1	5	41	423	382
san gerardo	592	M	2020-03-22	2020-03-28	87.3977	dead	1	6	41	423	382
san gerardo	593	M	2020-03-22	2020-03-28	73.0595	dead	1	6	41	423	382
san gerardo	594	M	2020-03-22	2020-03-28	76.9637	dead	1	6	41	423	382
san gerardo	595	F	2020-03-22	2020-03-30	80.4873	discharged	0	8	41	423	382
san gerardo	596	M	2020-03-22	2020-03-30	78.3682	discharged	0	8	41	423	382
san gerardo	597	M	2020-03-22	2020-03-30	60.3313	dead	1	8	41	423	382
san gerardo	598	M	2020-03-22	2020-03-30	80.5996	dead	1	8	41	423	382
san gerardo	599	F	2020-03-22	2020-03-30	68.742	discharged	0	8	41	423	382
san gerardo	600	F	2020-03-22	2020-03-31	46.7734	discharged	0	9	41	423	382
san gerardo	601	M	2020-03-22	2020-03-31	84.2656	dead	1	9	41	423	382
san gerardo	602	M	2020-03-22	2020-04-01	58.5681	discharged	0	10	41	423	382
san gerardo	603	M	2020-03-22	2020-04-01	63.1513	discharged	0	10	41	423	382
san gerardo	604	M	2020-03-22	2020-04-01	74.7515	dead	1	10	41	423	382
san gerardo	605	M	2020-03-22	2020-04-01	77.2047	dead	1	10	41	423	382
san gerardo	606	M	2020-03-22	2020-04-01	54.0123	discharged	0	10	41	423	382
san gerardo	607	M	2020-03-22	2020-04-01	58.4449	discharged	0	10	41	423	382
san gerardo	608	M	2020-03-22	2020-04-03	72.7064	dead	1	12	41	423	382
san gerardo	609	M	2020-03-22	2020-04-05	49.5743	discharged	0	14	41	423	382
san gerardo	610	F	2020-03-22	2020-04-06	58.9131	discharged	0	15	41	423	382
san gerardo	611	M	2020-03-22	2020-04-06	70.6968	discharged	0	15	41	423	382
san gerardo	612	M	2020-03-22	2020-04-08	52.4928	discharged	0	17	41	423	382
san gerardo	613	M	2020-03-22	2020-04-10	36.3696	discharged	0	19	41	423	382
san gerardo	614	M	2020-03-22	2020-04-10	55.9398	discharged	0	19	41	423	382
san gerardo	615	F	2020-03-22	2020-04-17	65.4894	discharged	0	26	41	423	382
san gerardo	616	F	2020-03-22	2020-04-17	45.6509	discharged	0	26	41	423	382
san gerardo	617	F	2020-03-22	2020-04-19	66.6393	dead	1	28	41	423	382
san gerardo	618	F	2020-03-22	2020-04-20	66.5544	discharged	0	29	41	423	382
san gerardo	619	F	2020-03-22	2020-04-25	76.6845	discharged	0	34	41	423	382
san gerardo	620	M	2020-03-22	2020-04-27	67.1951	discharged	0	36	41	423	382
san gerardo	621	M	2020-03-22	2020-04-30	54.486	discharged	0	39	41	423	382
san gerardo	622	M	2020-03-22	2020-05-07	55.154	dead	1	46	41	423	382
san gerardo	623	M	2020-03-22	2020-05-09	51.7837	discharged	0	48	41	423	382
san gerardo	624	M	2020-03-23	2020-03-23	50.1602	discharged	0	0	54	450	396
san gerardo	625	F	2020-03-23	2020-03-23	45.7577	discharged	0	0	54	450	396
san gerardo	626	M	2020-03-23	2020-03-23	43.3867	dead	1	0	54	450	396
san gerardo	627	F	2020-03-23	2020-03-23	74.0479	dead	1	0	54	450	396
san gerardo	628	F	2020-03-23	2020-03-24	93.5441	dead	1	1	54	450	396
san gerardo	629	M	2020-03-23	2020-03-24	87.1485	dead	1	1	54	450	396
san gerardo	630	M	2020-03-23	2020-03-25	73.024	dead	1	2	54	450	396
san gerardo	631	M	2020-03-23	2020-03-26	59.7344	discharged	0	3	54	450	396
san gerardo	632	M	2020-03-23	2020-03-27	72.7995	dead	1	4	54	450	396
san gerardo	633	M	2020-03-23	2020-03-28	54.4257	dead	1	5	54	450	396
san gerardo	634	M	2020-03-23	2020-03-28	57.5222	discharged	0	5	54	450	396
san gerardo	635	M	2020-03-23	2020-03-28	76.7036	discharged	0	5	54	450	396
san gerardo	636	M	2020-03-23	2020-03-28	67.2142	discharged	0	5	54	450	396
san gerardo	637	M	2020-03-23	2020-03-29	82.4613	dead	1	6	54	450	396
san gerardo	638	M	2020-03-23	2020-03-30	62.694	dead	1	7	54	450	396
san gerardo	639	M	2020-03-23	2020-03-31	85.8261	discharged	0	8	54	450	396
san gerardo	640	M	2020-03-23	2020-03-31	85.5113	discharged	0	8	54	450	396
san gerardo	641	M	2020-03-23	2020-03-31	60.5065	dead	1	8	54	450	396
san gerardo	642	M	2020-03-23	2020-03-31	53.2238	discharged	0	8	54	450	396
san gerardo	643	M	2020-03-23	2020-04-01	60.9938	discharged	0	9	54	450	396
san gerardo	644	M	2020-03-23	2020-04-01	54.2916	discharged	0	9	54	450	396
san gerardo	645	F	2020-03-23	2020-04-01	64.6653	discharged	0	9	54	450	396
san gerardo	646	M	2020-03-23	2020-04-01	81.8727	discharged	0	9	54	450	396
san gerardo	647	M	2020-03-23	2020-04-02	66.8364	discharged	0	10	54	450	396
san gerardo	648	M	2020-03-23	2020-04-02	78.872	dead	1	10	54	450	396
san gerardo	649	F	2020-03-23	2020-04-02	65.4018	discharged	0	10	54	450	396
san gerardo	650	F	2020-03-23	2020-04-02	68.0493	discharged	0	10	54	450	396
san gerardo	651	M	2020-03-23	2020-04-02	93.7139	discharged	0	10	54	450	396
san gerardo	652	F	2020-03-23	2020-04-03	62.2779	discharged	0	11	54	450	396
san gerardo	653	F	2020-03-23	2020-04-03	67.1923	discharged	0	11	54	450	396
san gerardo	654	M	2020-03-23	2020-04-04	89.3744	dead	1	12	54	450	396
san gerardo	655	M	2020-03-23	2020-04-05	62.7433	discharged	0	13	54	450	396
san gerardo	656	M	2020-03-23	2020-04-05	79.5674	discharged	0	13	54	450	396
san gerardo	657	M	2020-03-23	2020-04-06	77.3361	dead	1	14	54	450	396
san gerardo	658	M	2020-03-23	2020-04-06	70.1465	discharged	0	14	54	450	396
san gerardo	659	F	2020-03-23	2020-04-07	63.4579	discharged	0	15	54	450	396
san gerardo	660	M	2020-03-23	2020-04-07	69.6783	discharged	0	15	54	450	396
san gerardo	661	M	2020-03-23	2020-04-08	57.3498	discharged	0	16	54	450	396
san gerardo	662	M	2020-03-23	2020-04-08	75.7509	discharged	0	16	54	450	396
san gerardo	663	M	2020-03-23	2020-04-09	61.6975	discharged	0	17	54	450	396
san gerardo	664	M	2020-03-23	2020-04-10	53.5743	discharged	0	18	54	450	396
san gerardo	665	M	2020-03-23	2020-04-10	73.7112	discharged	0	18	54	450	396
san gerardo	666	M	2020-03-23	2020-04-10	79.7837	dead	1	18	54	450	396
san gerardo	667	F	2020-03-23	2020-04-11	61.5496	discharged	0	19	54	450	396
san gerardo	668	F	2020-03-23	2020-04-13	52.9637	discharged	0	21	54	450	396
san gerardo	669	F	2020-03-23	2020-04-15	71.0691	discharged	0	23	54	450	396
san gerardo	670	M	2020-03-23	2020-04-17	60.4162	discharged	0	25	54	450	396
san gerardo	671	M	2020-03-23	2020-04-21	64.1123	discharged	0	29	54	450	396
san gerardo	672	M	2020-03-23	2020-04-27	60.3723	discharged	0	35	54	450	396
san gerardo	673	M	2020-03-23	2020-05-01	77.6235	discharged	0	39	54	450	396
san gerardo	674	F	2020-03-23	2020-05-08	67.5811	discharged	0	46	54	450	396
san gerardo	675	F	2020-03-23		66.4559	hospitalized	0	53	54	450	396
san gerardo	676	M	2020-03-23		66.1739	hospitalized	0	53	54	450	396
san gerardo	677	M	2020-03-23		67.1951	hospitalized	0	53	54	450	396
san gerardo	678	M	2020-03-24	2020-03-24	83.822	discharged	0	0	37	458	421
san gerardo	679	M	2020-03-24	2020-03-24	36.7967	discharged	0	0	37	458	421
san gerardo	680	M	2020-03-24	2020-03-26	57.0404	discharged	0	2	37	458	421
san gerardo	681	M	2020-03-24	2020-03-26	70.5708	dead	1	2	37	458	421
san gerardo	682	F	2020-03-24	2020-03-27	77.7933	dead	1	3	37	458	421
san gerardo	683	M	2020-03-24	2020-03-27	57.6208	discharged	0	3	37	458	421
san gerardo	684	M	2020-03-24	2020-03-29	62.9459	discharged	0	5	37	458	421
san gerardo	685	F	2020-03-24	2020-03-29	89.7522	dead	1	5	37	458	421
san gerardo	686	F	2020-03-24	2020-03-29	80.3422	discharged	0	5	37	458	421
san gerardo	687	M	2020-03-24	2020-03-29	80.7967	dead	1	5	37	458	421
san gerardo	688	M	2020-03-24	2020-03-30	55.4305	discharged	0	6	37	458	421
san gerardo	689	F	2020-03-24	2020-03-30	72.7283	dead	1	6	37	458	421
san gerardo	690	M	2020-03-24	2020-03-30	52.2601	discharged	0	6	37	458	421
san gerardo	691	M	2020-03-24	2020-03-31	76.7118	dead	1	7	37	458	421
san gerardo	692	M	2020-03-24	2020-03-31	76.386	dead	1	7	37	458	421
san gerardo	693	M	2020-03-24	2020-04-01	82.3463	discharged	0	8	37	458	421
san gerardo	694	M	2020-03-24	2020-04-01	48.1259	discharged	0	8	37	458	421
san gerardo	695	M	2020-03-24	2020-04-02	84.8652	dead	1	9	37	458	421
san gerardo	696	M	2020-03-24	2020-04-02	55.3374	discharged	0	9	37	458	421
san gerardo	697	M	2020-03-24	2020-04-02	69.87	dead	1	9	37	458	421
san gerardo	698	F	2020-03-24	2020-04-03	54.8884	discharged	0	10	37	458	421
san gerardo	699	M	2020-03-24	2020-04-05	66.9459	discharged	0	12	37	458	421
san gerardo	700	F	2020-03-24	2020-04-07	75.5811	discharged	0	14	37	458	421
san gerardo	701	M	2020-03-24	2020-04-07	78.9103	discharged	0	14	37	458	421
san gerardo	702	M	2020-03-24	2020-04-07	73.7577	discharged	0	14	37	458	421
san gerardo	703	F	2020-03-24	2020-04-07	73.024	dead	1	14	37	458	421
san gerardo	704	F	2020-03-24	2020-04-09	68.1944	discharged	0	16	37	458	421
san gerardo	705	F	2020-03-24	2020-04-10	49.6947	discharged	0	17	37	458	421
san gerardo	706	M	2020-03-24	2020-04-15	58.5982	discharged	0	22	37	458	421
san gerardo	707	M	2020-03-24	2020-04-15	61.7276	discharged	0	22	37	458	421
san gerardo	708	M	2020-03-24	2020-04-21	59.9781	discharged	0	28	37	458	421
san gerardo	709	M	2020-03-24	2020-04-26	76.0903	discharged	0	33	37	458	421
san gerardo	710	M	2020-03-24	2020-04-27	69.9083	dead	1	34	37	458	421
san gerardo	711	F	2020-03-24	2020-05-01	72.4545	discharged	0	38	37	458	421
san gerardo	712	M	2020-03-24	2020-05-06	69.8042	discharged	0	43	37	458	421
san gerardo	713	M	2020-03-24		69.1499	hospitalized	0	52	37	458	421
san gerardo	714	M	2020-03-24		62.9788	hospitalized	0	52	37	458	421
san gerardo	715	M	2020-03-25	2020-03-25	88.3641	dead	1	0	30	454	424
san gerardo	716	F	2020-03-25	2020-03-26	75.4552	dead	1	1	30	454	424
san gerardo	717	M	2020-03-25	2020-03-27	87.6003	dead	1	2	30	454	424
san gerardo	718	F	2020-03-25	2020-03-28	76.9172	dead	1	3	30	454	424
san gerardo	719	F	2020-03-25	2020-03-29	48.6872	discharged	0	4	30	454	424
san gerardo	720	F	2020-03-25	2020-04-01	90.8912	dead	1	7	30	454	424
san gerardo	721	M	2020-03-25	2020-04-01	59.3539	discharged	0	7	30	454	424
san gerardo	722	M	2020-03-25	2020-04-02	85.4209	dead	1	8	30	454	424
san gerardo	723	M	2020-03-25	2020-04-03	54.2094	discharged	0	9	30	454	424
san gerardo	724	M	2020-03-25	2020-04-03	84.2847	discharged	0	9	30	454	424
san gerardo	725	M	2020-03-25	2020-04-03	53.5168	discharged	0	9	30	454	424
san gerardo	726	M	2020-03-25	2020-04-06	76.3614	discharged	0	12	30	454	424
san gerardo	727	F	2020-03-25	2020-04-06	33.4073	discharged	0	12	30	454	424
san gerardo	728	M	2020-03-25	2020-04-06	68.2738	discharged	0	12	30	454	424
san gerardo	729	F	2020-03-25	2020-04-07	69.5715	dead	1	13	30	454	424
san gerardo	730	M	2020-03-25	2020-04-07	62.0397	discharged	0	13	30	454	424
san gerardo	731	F	2020-03-25	2020-04-07	48.9884	discharged	0	13	30	454	424
san gerardo	732	M	2020-03-25	2020-04-08	73.6564	discharged	0	14	30	454	424
san gerardo	733	M	2020-03-25	2020-04-08	40.8241	discharged	0	14	30	454	424
san gerardo	734	F	2020-03-25	2020-04-10	44.5147	discharged	0	16	30	454	424
san gerardo	735	F	2020-03-25	2020-04-11	59.0062	discharged	0	17	30	454	424
san gerardo	736	M	2020-03-25	2020-04-12	49.3251	discharged	0	18	30	454	424
san gerardo	737	M	2020-03-25	2020-04-16	76.7912	discharged	0	22	30	454	424
san gerardo	738	F	2020-03-25	2020-04-16	70.0096	discharged	0	22	30	454	424
san gerardo	739	M	2020-03-25	2020-04-18	60.564	discharged	0	24	30	454	424
san gerardo	740	M	2020-03-25	2020-04-22	75.0609	dead	1	28	30	454	424
san gerardo	741	M	2020-03-25	2020-04-24	72.7666	discharged	0	30	30	454	424
san gerardo	742	F	2020-03-25	2020-04-28	61.013	dead	1	34	30	454	424
san gerardo	743	M	2020-03-25	2020-04-30	77.1417	discharged	0	36	30	454	424
san gerardo	744	M	2020-03-25	2020-05-04	57.1335	discharged	0	40	30	454	424
san gerardo	745	F	2020-03-26	2020-03-26	56.9062	discharged	0	0	38	465	427
san gerardo	746	M	2020-03-26	2020-03-26	61.024	dead	1	0	38	465	427
san gerardo	747	F	2020-03-26	2020-03-26	50.3546	discharged	0	0	38	465	427
san gerardo	748	M	2020-03-26	2020-03-30	78.9432	dead	1	4	38	465	427
san gerardo	749	M	2020-03-26	2020-03-30	88.7392	dead	1	4	38	465	427
san gerardo	750	M	2020-03-26	2020-03-30	57.7248	discharged	0	4	38	465	427
san gerardo	751	F	2020-03-26	2020-03-30	74.2396	dead	1	4	38	465	427
san gerardo	752	F	2020-03-26	2020-03-31	82.193	discharged	0	5	38	465	427
san gerardo	753	F	2020-03-26	2020-03-31	84.9856	discharged	0	5	38	465	427
san gerardo	754	M	2020-03-26	2020-03-31	72.4326	dead	1	5	38	465	427
san gerardo	755	F	2020-03-26	2020-04-01	52.2957	discharged	0	6	38	465	427
san gerardo	756	M	2020-03-26	2020-04-02	85.5222	dead	1	7	38	465	427
san gerardo	757	F	2020-03-26	2020-04-03	43.2307	discharged	0	8	38	465	427
san gerardo	758	M	2020-03-26	2020-04-03	63.2854	discharged	0	8	38	465	427
san gerardo	759	M	2020-03-26	2020-04-03	38.2834	discharged	0	8	38	465	427
san gerardo	760	F	2020-03-26	2020-04-03	50.2861	discharged	0	8	38	465	427
san gerardo	761	M	2020-03-26	2020-04-05	55.5483	discharged	0	10	38	465	427
san gerardo	762	M	2020-03-26	2020-04-07	67.4634	discharged	0	12	38	465	427
san gerardo	763	M	2020-03-26	2020-04-08	46.4942	discharged	0	13	38	465	427
san gerardo	764	M	2020-03-26	2020-04-08	73.7632	discharged	0	13	38	465	427
san gerardo	765	M	2020-03-26	2020-04-09	78.3929	discharged	0	14	38	465	427
san gerardo	766	F	2020-03-26	2020-04-09	55.6687	discharged	0	14	38	465	427
san gerardo	767	M	2020-03-26	2020-04-09	53.9439	discharged	0	14	38	465	427
san gerardo	768	F	2020-03-26	2020-04-10	73.7194	discharged	0	15	38	465	427
san gerardo	769	F	2020-03-26	2020-04-10	60.0903	discharged	0	15	38	465	427
san gerardo	770	F	2020-03-26	2020-04-10	70.924	dead	1	15	38	465	427
san gerardo	771	M	2020-03-26	2020-04-14	89.9658	discharged	0	19	38	465	427
san gerardo	772	M	2020-03-26	2020-04-17	70.8966	discharged	0	22	38	465	427
san gerardo	773	M	2020-03-26	2020-04-21	52.6927	discharged	0	26	38	465	427
san gerardo	774	F	2020-03-26	2020-04-24	78.6092	discharged	0	29	38	465	427
san gerardo	775	M	2020-03-26	2020-04-24	49.6427	discharged	0	29	38	465	427
san gerardo	776	M	2020-03-26	2020-04-25	68.8433	discharged	0	30	38	465	427
san gerardo	777	M	2020-03-26	2020-04-27	55.1075	discharged	0	32	38	465	427
san gerardo	778	M	2020-03-26	2020-04-27	24.6461	discharged	0	32	38	465	427
san gerardo	779	M	2020-03-26	2020-04-28	65.9001	discharged	0	33	38	465	427
san gerardo	780	M	2020-03-26	2020-05-08	59.6496	discharged	0	43	38	465	427
san gerardo	781	M	2020-03-26		80.0986	hospitalized	0	50	38	465	427
san gerardo	782	F	2020-03-26		85.6674	hospitalized	0	50	38	465	427
san gerardo	783	M	2020-03-27	2020-03-27	42.4449	discharged	0	0	25	453	428
san gerardo	784	F	2020-03-27	2020-03-27	33.0513	discharged	0	0	25	453	428
san gerardo	785	M	2020-03-27	2020-03-27	36.104	discharged	0	0	25	453	428
san gerardo	786	F	2020-03-27	2020-03-28	70.193	dead	1	1	25	453	428
san gerardo	787	F	2020-03-27	2020-03-28	48.9035	dead	1	1	25	453	428
san gerardo	788	F	2020-03-27	2020-03-30	21.7358	discharged	0	3	25	453	428
san gerardo	789	F	2020-03-27	2020-03-30	34.4805	discharged	0	3	25	453	428
san gerardo	790	F	2020-03-27	2020-03-30	76.5996	dead	1	3	25	453	428
san gerardo	791	M	2020-03-27	2020-04-01	79.5975	dead	1	5	25	453	428
san gerardo	792	M	2020-03-27	2020-04-01	72.835	discharged	0	5	25	453	428
san gerardo	793	M	2020-03-27	2020-04-01	57.9138	discharged	0	5	25	453	428
san gerardo	794	F	2020-03-27	2020-04-02	80.9363	dead	1	6	25	453	428
san gerardo	795	F	2020-03-27	2020-04-03	62.8474	discharged	0	7	25	453	428
san gerardo	796	M	2020-03-27	2020-04-05	52.4791	discharged	0	9	25	453	428
san gerardo	797	M	2020-03-27	2020-04-05	69.3525	discharged	0	9	25	453	428
san gerardo	798	F	2020-03-27	2020-04-05	78.8939	dead	1	9	25	453	428
san gerardo	799	F	2020-03-27	2020-04-07	45.9932	discharged	0	11	25	453	428
san gerardo	800	M	2020-03-27	2020-04-09	58.2094	discharged	0	13	25	453	428
san gerardo	801	F	2020-03-27	2020-04-09	38.0534	discharged	0	13	25	453	428
san gerardo	802	M	2020-03-27	2020-04-09	69.1964	discharged	0	13	25	453	428
san gerardo	803	M	2020-03-27	2020-04-15	57.8261	discharged	0	19	25	453	428
san gerardo	804	M	2020-03-27	2020-04-18	51.7974	discharged	0	22	25	453	428
san gerardo	805	M	2020-03-27	2020-04-26	80.9665	dead	1	30	25	453	428
san gerardo	806	M	2020-03-27	2020-04-30	48.1971	discharged	0	34	25	453	428
san gerardo	807	M	2020-03-27		69.8754	hospitalized	0	49	25	453	428
san gerardo	808	M	2020-03-28	2020-03-28	85.5715	dead	1	0	18	444	426
san gerardo	809	M	2020-03-28	2020-04-01	69.9521	discharged	0	4	18	444	426
san gerardo	810	F	2020-03-28	2020-04-04	76.8734	dead	1	7	18	444	426
san gerardo	811	M	2020-03-28	2020-04-05	84.9336	dead	1	8	18	444	426
san gerardo	812	M	2020-03-28	2020-04-05	45.0431	discharged	0	8	18	444	426
san gerardo	813	M	2020-03-28	2020-04-06	57.1608	discharged	0	9	18	444	426
san gerardo	814	M	2020-03-28	2020-04-07	51.0938	discharged	0	10	18	444	426
san gerardo	815	F	2020-03-28	2020-04-07	59.2882	discharged	0	10	18	444	426
san gerardo	816	M	2020-03-28	2020-04-09	52.5914	discharged	0	12	18	444	426
san gerardo	817	M	2020-03-28	2020-04-10	65.0376	discharged	0	13	18	444	426
san gerardo	818	F	2020-03-28	2020-04-16	59.5044	discharged	0	19	18	444	426
san gerardo	819	F	2020-03-28	2020-04-18	81.8371	discharged	0	21	18	444	426
san gerardo	820	M	2020-03-28	2020-04-22	77.2019	discharged	0	25	18	444	426
san gerardo	821	F	2020-03-28	2020-04-23	92.4381	discharged	0	26	18	444	426
san gerardo	822	M	2020-03-28	2020-05-01	70.1602	discharged	0	34	18	444	426
san gerardo	823	M	2020-03-28	2020-05-04	54.2259	discharged	0	37	18	444	426
san gerardo	824	F	2020-03-28	2020-05-13	69.7769	discharged	0	46	18	444	426
san gerardo	825	F	2020-03-28		82.9541	hospitalized	0	48	18	444	426
san gerardo	826	M	2020-03-29	2020-03-29	44.5421	discharged	0	0	16	436	420
san gerardo	827	M	2020-03-29	2020-03-30	63.7563	discharged	0	1	16	436	420
san gerardo	828	M	2020-03-29	2020-03-30	87.9562	dead	1	1	16	436	420
san gerardo	829	M	2020-03-29	2020-04-02	66.1492	discharged	0	4	16	436	420
san gerardo	830	M	2020-03-29	2020-04-02	48.8131	discharged	0	4	16	436	420
san gerardo	831	M	2020-03-29	2020-04-04	55.7618	discharged	0	6	16	436	420
san gerardo	832	M	2020-03-29	2020-04-07	44.9582	discharged	0	9	16	436	420
san gerardo	833	M	2020-03-29	2020-04-07	62.9432	discharged	0	9	16	436	420
san gerardo	834	M	2020-03-29	2020-04-08	89.3251	discharged	0	10	16	436	420
san gerardo	835	F	2020-03-29	2020-04-13	66.7269	discharged	0	15	16	436	420
san gerardo	836	M	2020-03-29	2020-04-15	67.6085	discharged	0	17	16	436	420
san gerardo	837	F	2020-03-29	2020-04-19	59.3402	discharged	0	21	16	436	420
san gerardo	838	M	2020-03-29	2020-04-20	90.6037	dead	1	22	16	436	420
san gerardo	839	M	2020-03-29	2020-04-22	64.2409	discharged	0	24	16	436	420
san gerardo	840	M	2020-03-29	2020-04-25	64.449	discharged	0	27	16	436	420
san gerardo	841	M	2020-03-29	2020-05-11	87.7673	discharged	0	43	16	436	420
san gerardo	842	M	2020-03-30	2020-03-30	49.8316	discharged	0	0	20	440	420
san gerardo	843	M	2020-03-30	2020-04-02	50.1328	discharged	0	3	20	440	420
san gerardo	844	F	2020-03-30	2020-04-02	68.898	discharged	0	3	20	440	420
san gerardo	845	M	2020-03-30	2020-04-03	44.2765	discharged	0	4	20	440	420
san gerardo	846	M	2020-03-30	2020-04-05	44.5065	discharged	0	6	20	440	420
san gerardo	847	M	2020-03-30	2020-04-05	71.9726	dead	1	6	20	440	420
san gerardo	848	M	2020-03-30	2020-04-07	82.2341	discharged	0	8	20	440	420
san gerardo	849	M	2020-03-30	2020-04-08	80.7392	dead	1	9	20	440	420
san gerardo	850	M	2020-03-30	2020-04-09	61.848	discharged	0	10	20	440	420
san gerardo	851	F	2020-03-30	2020-04-10	73.3799	discharged	0	11	20	440	420
san gerardo	852	M	2020-03-30	2020-04-11	61.2704	discharged	0	12	20	440	420
san gerardo	853	M	2020-03-30	2020-04-12	62.8118	discharged	0	13	20	440	420
san gerardo	854	F	2020-03-30	2020-04-12	54.653	discharged	0	13	20	440	420
san gerardo	855	F	2020-03-30	2020-04-13	68.501	discharged	0	14	20	440	420
san gerardo	856	M	2020-03-30	2020-04-17	59.447	discharged	0	18	20	440	420
san gerardo	857	M	2020-03-30	2020-04-18	63.0418	discharged	0	19	20	440	420
san gerardo	858	M	2020-03-30	2020-04-18	59.9014	discharged	0	19	20	440	420
san gerardo	859	M	2020-03-30	2020-04-24	58.6694	discharged	0	25	20	440	420
san gerardo	860	M	2020-03-30	2020-04-29	70.5544	discharged	0	30	20	440	420
san gerardo	861	M	2020-03-30	2020-04-29	70.4066	discharged	0	30	20	440	420
san gerardo	862	M	2020-03-31	2020-03-31	76.783	dead	1	0	30	431	401
san gerardo	863	F	2020-03-31	2020-03-31	37.2293	discharged	0	0	30	431	401
san gerardo	864	F	2020-03-31	2020-03-31	32.6954	discharged	0	0	30	431	401
san gerardo	865	M	2020-03-31	2020-04-01	69.7933	dead	1	1	30	431	401
san gerardo	866	M	2020-03-31	2020-04-03	58.7789	discharged	0	3	30	431	401
san gerardo	867	F	2020-03-31	2020-04-03	39.5921	discharged	0	3	30	431	401
san gerardo	868	M	2020-03-31	2020-04-05	63.8631	discharged	0	5	30	431	401
san gerardo	869	M	2020-03-31	2020-04-05	47.9973	discharged	0	5	30	431	401
san gerardo	870	M	2020-03-31	2020-04-05	74.8337	dead	1	5	30	431	401
san gerardo	871	F	2020-03-31	2020-04-05	75.9617	dead	1	5	30	431	401
san gerardo	872	M	2020-03-31	2020-04-06	85.6537	dead	1	6	30	431	401
san gerardo	873	M	2020-03-31	2020-04-07	64.3778	discharged	0	7	30	431	401
san gerardo	874	M	2020-03-31	2020-04-12	81.9493	discharged	0	12	30	431	401
san gerardo	875	F	2020-03-31	2020-04-14	63.7016	discharged	0	14	30	431	401
san gerardo	876	M	2020-03-31	2020-04-14	58.6557	discharged	0	14	30	431	401
san gerardo	877	M	2020-03-31	2020-04-15	72.5914	discharged	0	15	30	431	401
san gerardo	878	M	2020-03-31	2020-04-15	82.0424	discharged	0	15	30	431	401
san gerardo	879	F	2020-03-31	2020-04-16	50.5927	discharged	0	16	30	431	401
san gerardo	880	M	2020-03-31	2020-04-18	54.1054	discharged	0	18	30	431	401
san gerardo	881	F	2020-03-31	2020-04-20	48.4134	discharged	0	20	30	431	401
san gerardo	882	M	2020-03-31	2020-04-21	66.8994	discharged	0	21	30	431	401
san gerardo	883	M	2020-03-31	2020-04-24	75.4278	discharged	0	24	30	431	401
san gerardo	884	F	2020-03-31	2020-04-24	73.6646	discharged	0	24	30	431	401
san gerardo	885	M	2020-03-31	2020-04-25	71.9836	discharged	0	25	30	431	401
san gerardo	886	M	2020-03-31	2020-04-26	72.9035	discharged	0	26	30	431	401
san gerardo	887	M	2020-03-31	2020-04-27	67.7098	discharged	0	27	30	431	401
san gerardo	888	F	2020-03-31	2020-04-30	52.0931	discharged	0	30	30	431	401
san gerardo	889	F	2020-03-31	2020-05-04	61.306	discharged	0	34	30	431	401
san gerardo	890	M	2020-03-31		68.3313	hospitalized	0	45	30	431	401
san gerardo	891	M	2020-03-31		74.6721	hospitalized	0	45	30	431	401
san gerardo	892	M	2020-04-01	2020-04-01	44.9911	discharged	0	0	26	426	400
san gerardo	893	F	2020-04-01	2020-04-01	52.7611	discharged	0	0	26	426	400
san gerardo	894	M	2020-04-01	2020-04-01	52.0082	discharged	0	0	26	426	400
san gerardo	895	M	2020-04-01	2020-04-02	87.7344	dead	1	1	26	426	400
san gerardo	896	F	2020-04-01	2020-04-03	18.4997	discharged	0	2	26	426	400
san gerardo	897	M	2020-04-01	2020-04-04	73.3826	dead	1	3	26	426	400
san gerardo	898	M	2020-04-01	2020-04-08	58.4066	discharged	0	7	26	426	400
san gerardo	899	M	2020-04-01	2020-04-10	55.5565	discharged	0	9	26	426	400
san gerardo	900	F	2020-04-01	2020-04-11	78.2341	discharged	0	10	26	426	400
san gerardo	901	M	2020-04-01	2020-04-11	71.8001	dead	1	10	26	426	400
san gerardo	902	M	2020-04-01	2020-04-11	83.1841	dead	1	10	26	426	400
san gerardo	903	M	2020-04-01	2020-04-11	71.3812	discharged	0	10	26	426	400
san gerardo	904	M	2020-04-01	2020-04-12	53.8261	discharged	0	11	26	426	400
san gerardo	905	M	2020-04-01	2020-04-14	98.527	discharged	0	13	26	426	400
san gerardo	906	M	2020-04-01	2020-04-15	52.5886	discharged	0	14	26	426	400
san gerardo	907	F	2020-04-01	2020-04-15	66.0671	discharged	0	14	26	426	400
san gerardo	908	M	2020-04-01	2020-04-19	73.8891	dead	1	18	26	426	400
san gerardo	909	M	2020-04-01	2020-04-21	85.4401	discharged	0	20	26	426	400
san gerardo	910	M	2020-04-01	2020-04-22	56.0356	discharged	0	21	26	426	400
san gerardo	911	F	2020-04-01	2020-04-22	70.7899	discharged	0	21	26	426	400
san gerardo	912	M	2020-04-01	2020-04-23	55.3128	discharged	0	22	26	426	400
san gerardo	913	M	2020-04-01	2020-04-28	81.1691	discharged	0	27	26	426	400
san gerardo	914	M	2020-04-01	2020-04-29	49.8316	discharged	0	28	26	426	400
san gerardo	915	M	2020-04-01	2020-04-30	83.8658	discharged	0	29	26	426	400
san gerardo	916	F	2020-04-01	2020-04-30	73.4593	discharged	0	29	26	426	400
san gerardo	917	M	2020-04-01		67.039	hospitalized	0	44	26	426	400
san gerardo	918	M	2020-04-02	2020-04-03	21.87	discharged	0	1	15	403	388
san gerardo	919	M	2020-04-02	2020-04-06	81.9849	dead	1	4	15	403	388
san gerardo	920	M	2020-04-02	2020-04-07	66.4613	discharged	0	5	15	403	388
san gerardo	921	M	2020-04-02	2020-04-08	75.7344	dead	1	6	15	403	388
san gerardo	922	M	2020-04-02	2020-04-09	46.8392	discharged	0	7	15	403	388
san gerardo	923	F	2020-04-02	2020-04-10	79.6468	discharged	0	8	15	403	388
san gerardo	924	F	2020-04-02	2020-04-10	72.2218	discharged	0	8	15	403	388
san gerardo	925	M	2020-04-02	2020-04-11	82.0397	dead	1	9	15	403	388
san gerardo	926	M	2020-04-02	2020-04-11	47.8576	discharged	0	9	15	403	388
san gerardo	927	M	2020-04-02	2020-04-14	68.2464	discharged	0	12	15	403	388
san gerardo	928	M	2020-04-02	2020-04-16	73.2512	discharged	0	14	15	403	388
san gerardo	929	F	2020-04-02	2020-04-17	58.6283	discharged	0	15	15	403	388
san gerardo	930	F	2020-04-02	2020-04-28	64.6133	discharged	0	26	15	403	388
san gerardo	931	M	2020-04-02	2020-05-02	68.4736	discharged	0	30	15	403	388
san gerardo	932	M	2020-04-02		67.6851	hospitalized	0	43	15	403	388
san gerardo	933	F	2020-04-03	2020-04-05	60.2656	discharged	0	2	28	400	372
san gerardo	934	F	2020-04-03	2020-04-07	59.0308	discharged	0	4	28	400	372
san gerardo	935	F	2020-04-03	2020-04-07	31.6441	discharged	0	4	28	400	372
san gerardo	936	F	2020-04-03	2020-04-07	75.1075	dead	1	4	28	400	372
san gerardo	937	F	2020-04-03	2020-04-08	83.9535	discharged	0	5	28	400	372
san gerardo	938	M	2020-04-03	2020-04-09	75.2279	discharged	0	6	28	400	372
san gerardo	939	M	2020-04-03	2020-04-09	82.8501	dead	1	6	28	400	372
san gerardo	940	F	2020-04-03	2020-04-10	83.8576	discharged	0	7	28	400	372
san gerardo	941	M	2020-04-03	2020-04-11	61.1773	discharged	0	8	28	400	372
san gerardo	942	M	2020-04-03	2020-04-15	23.896	discharged	0	12	28	400	372
san gerardo	943	M	2020-04-03	2020-04-16	61.8042	discharged	0	13	28	400	372
san gerardo	944	F	2020-04-03	2020-04-20	82.5654	discharged	0	17	28	400	372
san gerardo	945	F	2020-04-03	2020-04-21	63.3785	discharged	0	18	28	400	372
san gerardo	946	M	2020-04-03	2020-04-21	64.178	discharged	0	18	28	400	372
san gerardo	947	M	2020-04-03	2020-04-23	61.5387	discharged	0	20	28	400	372
san gerardo	948	M	2020-04-03	2020-04-24	75.1321	dead	1	21	28	400	372
san gerardo	949	M	2020-04-03	2020-04-27	62.601	discharged	0	24	28	400	372
san gerardo	950	F	2020-04-03	2020-04-28	64.8268	discharged	0	25	28	400	372
san gerardo	951	F	2020-04-03	2020-04-29	64.6324	discharged	0	26	28	400	372
san gerardo	952	M	2020-04-03	2020-04-29	90.5654	dead	1	26	28	400	372
san gerardo	953	M	2020-04-03	2020-04-29	64.8679	discharged	0	26	28	400	372
san gerardo	954	M	2020-04-03	2020-04-30	63.0664	discharged	0	27	28	400	372
san gerardo	955	M	2020-04-03	2020-04-30	60.3039	discharged	0	27	28	400	372
san gerardo	956	M	2020-04-03	2020-05-04	69.0787	discharged	0	31	28	400	372
san gerardo	957	M	2020-04-03	2020-05-05	58.1191	discharged	0	32	28	400	372
san gerardo	958	F	2020-04-03	2020-05-11	62.2615	discharged	0	38	28	400	372
san gerardo	959	M	2020-04-03		72	hospitalized	0	42	28	400	372
san gerardo	960	F	2020-04-03		60.5448	hospitalized	0	42	28	400	372
san gerardo	961	m	2020-04-04	2020-04-04	19.7536	discharged	0	0	17	382	365
san gerardo	962	M	2020-04-04	2020-04-04	76.2437	dead	1	0	17	382	365
san gerardo	963	F	2020-04-04	2020-04-04	39.4141	discharged	0	0	17	382	365
san gerardo	964	F	2020-04-04	2020-04-08	56.5476	discharged	0	4	17	382	365
san gerardo	965	M	2020-04-04	2020-04-08	78.4148	dead	1	4	17	382	365
san gerardo	966	F	2020-04-04	2020-04-09	65.0157	discharged	0	5	17	382	365
san gerardo	967	F	2020-04-04	2020-04-10	69.0267	discharged	0	6	17	382	365
san gerardo	968	F	2020-04-04	2020-04-12	64.1643	discharged	0	8	17	382	365
san gerardo	969	F	2020-04-04	2020-04-13	57.8727	discharged	0	9	17	382	365
san gerardo	970	M	2020-04-04	2020-04-15	47.4743	discharged	0	11	17	382	365
san gerardo	971	F	2020-04-04	2020-04-15	85.4292	discharged	0	11	17	382	365
san gerardo	972	M	2020-04-04	2020-04-18	36.5202	discharged	0	14	17	382	365
san gerardo	973	M	2020-04-04	2020-04-22	43.269	discharged	0	18	17	382	365
san gerardo	974	M	2020-04-04	2020-04-27	58.2067	dead	1	23	17	382	365
san gerardo	975	F	2020-04-04	2020-04-27	89.0705	discharged	0	23	17	382	365
san gerardo	976	M	2020-04-04		65.2567	hospitalized	0	41	17	382	365
san gerardo	977	M	2020-04-04		77.4538	hospitalized	0	41	17	382	365
san gerardo	978	M	2020-04-05	2020-04-10	56.0082	discharged	0	5	7	375	368
san gerardo	979	F	2020-04-05	2020-04-11	69.629	discharged	0	6	7	375	368
san gerardo	980	M	2020-04-05	2020-04-13	76.9774	dead	1	8	7	375	368
san gerardo	981	M	2020-04-05	2020-04-14	52.4298	discharged	0	9	7	375	368
san gerardo	982	M	2020-04-05	2020-04-24	62.5133	discharged	0	19	7	375	368
san gerardo	983	M	2020-04-05	2020-04-27	67.7755	discharged	0	22	7	375	368
san gerardo	984	M	2020-04-05		79.0472	hospitalized	0	40	7	375	368
san gerardo	985	M	2020-04-06	2020-04-09	71.9973	dead	1	3	6	357	351
san gerardo	986	M	2020-04-06	2020-04-11	52.9802	discharged	0	5	6	357	351
san gerardo	987	M	2020-04-06	2020-04-11	78.527	dead	1	5	6	357	351
san gerardo	988	M	2020-04-06	2020-04-16	63.0116	discharged	0	10	6	357	351
san gerardo	989	M	2020-04-06	2020-04-23	54.7159	discharged	0	17	6	357	351
san gerardo	990	M	2020-04-06	2020-05-11	70.3682	dead	1	35	6	357	351
san gerardo	991	F	2020-04-07	2020-04-07	55.5291	discharged	0	0	12	351	339
san gerardo	992	M	2020-04-07	2020-04-07	75.3128	discharged	0	0	12	351	339
san gerardo	993	M	2020-04-07	2020-04-11	59.1704	dead	1	4	12	351	339
san gerardo	994	F	2020-04-07	2020-04-14	56.6407	discharged	0	7	12	351	339
san gerardo	995	M	2020-04-07	2020-04-15	46.475	discharged	0	8	12	351	339
san gerardo	996	F	2020-04-07	2020-04-20	43.0582	discharged	0	13	12	351	339
san gerardo	997	M	2020-04-07	2020-04-28	58.4066	discharged	0	21	12	351	339
san gerardo	998	F	2020-04-07	2020-04-30	73.1581	discharged	0	23	12	351	339
san gerardo	999	F	2020-04-07		36.8871	hospitalized	0	38	12	351	339
san gerardo	1000	F	2020-04-07		90.9131	hospitalized	0	38	12	351	339
san gerardo	1001	F	2020-04-07		81.2348	hospitalized	0	38	12	351	339
san gerardo	1002	M	2020-04-07		68.1342	hospitalized	0	38	12	351	339
san gerardo	1003	F	2020-04-08	2020-04-08	91.4415	dead	1	0	17	340	323
san gerardo	1004	F	2020-04-08	2020-04-09	45.4292	discharged	0	1	17	340	323
san gerardo	1005	M	2020-04-08	2020-04-09	83.896	dead	1	1	17	340	323
san gerardo	1006	F	2020-04-08	2020-04-09	75.8001	discharged	0	1	17	340	323
san gerardo	1007	M	2020-04-08	2020-04-12	78.8994	dead	1	4	17	340	323
san gerardo	1008	M	2020-04-08	2020-04-14	32.3094	discharged	0	6	17	340	323
san gerardo	1009	M	2020-04-08	2020-04-17	12.6872	discharged	0	9	17	340	323
san gerardo	1010	M	2020-04-08	2020-04-18	66.9432	discharged	0	10	17	340	323
san gerardo	1011	F	2020-04-08	2020-04-21	44.9719	discharged	0	13	17	340	323
san gerardo	1012	F	2020-04-08	2020-04-22	77.5606	discharged	0	14	17	340	323
san gerardo	1013	M	2020-04-08	2020-04-22	64.3559	discharged	0	14	17	340	323
san gerardo	1014	M	2020-04-08	2020-04-25	82.0014	discharged	0	17	17	340	323
san gerardo	1015	M	2020-04-08	2020-04-28	50.924	discharged	0	20	17	340	323
san gerardo	1016	F	2020-04-08	2020-04-28	23.614	discharged	0	20	17	340	323
san gerardo	1017	F	2020-04-08	2020-04-29	78.2943	discharged	0	21	17	340	323
san gerardo	1018	M	2020-04-08	2020-05-04	67.5702	discharged	0	26	17	340	323
san gerardo	1019	M	2020-04-08	2020-05-10	91.5647	discharged	0	32	17	340	323
san gerardo	1020	F	2020-04-09	2020-04-09	57.5031	discharged	0	0	14	332	318
san gerardo	1021	F	2020-04-09	2020-04-10	57.0924	discharged	0	1	14	332	318
san gerardo	1022	F	2020-04-09	2020-04-10	15.2088	discharged	0	1	14	332	318
san gerardo	1023	F	2020-04-09	2020-04-14	28.7639	discharged	0	5	14	332	318
san gerardo	1024	F	2020-04-09	2020-04-15	68.449	dead	1	6	14	332	318
san gerardo	1025	M	2020-04-09	2020-04-16	87.0226	dead	1	7	14	332	318
san gerardo	1026	M	2020-04-09	2020-04-19	19.7673	discharged	0	10	14	332	318
san gerardo	1027	M	2020-04-09	2020-04-24	69.9493	discharged	0	15	14	332	318
san gerardo	1028	M	2020-04-09	2020-04-26	57.848	discharged	0	17	14	332	318
san gerardo	1029	F	2020-04-09	2020-04-27	77.2539	discharged	0	18	14	332	318
san gerardo	1030	F	2020-04-09	2020-04-27	79.3073	discharged	0	18	14	332	318
san gerardo	1031	F	2020-04-09	2020-04-28	80.5366	dead	1	19	14	332	318
san gerardo	1032	F	2020-04-09		58.6256	hospitalized	0	36	14	332	318
san gerardo	1033	M	2020-04-09		86.5435	hospitalized	0	36	14	332	318
san gerardo	1034	F	2020-04-10	2020-04-10	61.9083	discharged	0	0	8	308	300
san gerardo	1035	M	2020-04-10	2020-04-11	88.0301	dead	1	1	8	308	300
san gerardo	1036	M	2020-04-10	2020-04-12	58.2286	discharged	0	2	8	308	300
san gerardo	1037	F	2020-04-10	2020-04-15	41.3087	discharged	0	5	8	308	300
san gerardo	1038	F	2020-04-10	2020-04-25	64.731	discharged	0	15	8	308	300
san gerardo	1039	F	2020-04-10	2020-05-06	84.0876	discharged	0	26	8	308	300
san gerardo	1040	M	2020-04-10	2020-05-08	60.1588	discharged	0	28	8	308	300
san gerardo	1041	F	2020-04-10	2020-05-11	68.7912	discharged	0	31	8	308	300
san gerardo	1042	M	2020-04-11	2020-04-12	86.3025	dead	1	1	11	295	284
san gerardo	1043	M	2020-04-11	2020-04-13	68.4983	dead	1	2	11	295	284
san gerardo	1044	F	2020-04-11	2020-04-16	79.2608	dead	1	5	11	295	284
san gerardo	1045	M	2020-04-11	2020-04-17	69.1608	discharged	0	6	11	295	284
san gerardo	1046	F	2020-04-11	2020-04-20	82.8309	discharged	0	9	11	295	284
san gerardo	1047	M	2020-04-11	2020-04-23	42.9979	discharged	0	12	11	295	284
san gerardo	1048	F	2020-04-11	2020-04-24	69.2211	discharged	0	13	11	295	284
san gerardo	1049	F	2020-04-11	2020-04-29	45.4894	discharged	0	18	11	295	284
san gerardo	1050	M	2020-04-11	2020-05-02	53.9986	discharged	0	21	11	295	284
san gerardo	1051	M	2020-04-11	2020-05-04	59.4825	discharged	0	23	11	295	284
san gerardo	1052	M	2020-04-11	2020-05-08	86.4723	discharged	0	27	11	295	284
san gerardo	1053	F	2020-04-12	2020-04-12	21.065	discharged	0	0	22	298	276
san gerardo	1054	F	2020-04-12	2020-04-12	91.5866	discharged	0	0	22	298	276
san gerardo	1055	F	2020-04-12	2020-04-16	75.6222	discharged	0	4	22	298	276
san gerardo	1056	F	2020-04-12	2020-04-16	57.8426	discharged	0	4	22	298	276
san gerardo	1057	F	2020-04-12	2020-04-16	89.9603	dead	1	4	22	298	276
san gerardo	1058	M	2020-04-12	2020-04-20	74.2204	discharged	0	8	22	298	276
san gerardo	1059	M	2020-04-12	2020-04-21	80.8433	discharged	0	9	22	298	276
san gerardo	1060	F	2020-04-12	2020-04-22	76.9692	discharged	0	10	22	298	276
san gerardo	1061	F	2020-04-12	2020-04-25	87.4743	dead	1	13	22	298	276
san gerardo	1062	F	2020-04-12	2020-04-26	93.2868	dead	1	14	22	298	276
san gerardo	1063	F	2020-04-12	2020-04-28	87.2252	dead	1	16	22	298	276
san gerardo	1064	M	2020-04-12	2020-04-29	52.9446	discharged	0	17	22	298	276
san gerardo	1065	M	2020-04-12	2020-04-30	51.2991	discharged	0	18	22	298	276
san gerardo	1066	M	2020-04-12	2020-05-01	54.8638	discharged	0	19	22	298	276
san gerardo	1067	M	2020-04-12	2020-05-05	62.2752	discharged	0	23	22	298	276
san gerardo	1068	F	2020-04-12	2020-05-07	89.7057	discharged	0	25	22	298	276
san gerardo	1069	F	2020-04-12	2020-05-08	94.8063	discharged	0	26	22	298	276
san gerardo	1070	F	2020-04-12	2020-05-08	97.1143	discharged	0	26	22	298	276
san gerardo	1071	F	2020-04-12	2020-05-12	88.846	discharged	0	30	22	298	276
san gerardo	1072	M	2020-04-12	2020-05-12	80.6489	discharged	0	30	22	298	276
san gerardo	1073	F	2020-04-12		89.4675	hospitalized	0	33	22	298	276
san gerardo	1074	F	2020-04-12		89.191	hospitalized	0	33	22	298	276
san gerardo	1075	M	2020-04-13	2020-04-16	87.3539	dead	1	3	14	299	285
san gerardo	1076	M	2020-04-13	2020-04-19	75.321	dead	1	6	14	299	285
san gerardo	1077	M	2020-04-13	2020-04-19	80.501	dead	1	6	14	299	285
san gerardo	1078	M	2020-04-13	2020-04-22	60.5722	discharged	0	9	14	299	285
san gerardo	1079	F	2020-04-13	2020-04-23	48.3176	discharged	0	10	14	299	285
san gerardo	1080	F	2020-04-13	2020-04-25	45.5168	discharged	0	12	14	299	285
san gerardo	1081	F	2020-04-13	2020-04-25	86.6448	dead	1	12	14	299	285
san gerardo	1082	M	2020-04-13	2020-04-29	56.8898	discharged	0	16	14	299	285
san gerardo	1083	F	2020-04-13	2020-05-02	88.1999	dead	1	19	14	299	285
san gerardo	1084	F	2020-04-13	2020-05-12	74.9706	discharged	0	29	14	299	285
san gerardo	1085	M	2020-04-13	2020-05-12	84.1177	discharged	0	29	14	299	285
san gerardo	1086	F	2020-04-13	2020-05-12	84.1944	discharged	0	29	14	299	285
san gerardo	1087	F	2020-04-13		98.1903	hospitalized	0	32	14	299	285
san gerardo	1088	M	2020-04-13		37.3443	hospitalized	0	32	14	299	285
san gerardo	1089	F	2020-04-14	2020-04-14	55.0062	discharged	0	0	9	301	292
san gerardo	1090	F	2020-04-14	2020-04-16	84.9719	dead	1	2	9	301	292
san gerardo	1091	M	2020-04-14	2020-04-20	78.7461	dead	1	6	9	301	292
san gerardo	1092	F	2020-04-14	2020-04-25	85.0021	discharged	0	11	9	301	292
san gerardo	1093	M	2020-04-14	2020-04-28	81.7248	discharged	0	14	9	301	292
san gerardo	1094	F	2020-04-14	2020-04-30	46.8693	discharged	0	16	9	301	292
san gerardo	1095	M	2020-04-14	2020-05-02	37.3498	discharged	0	18	9	301	292
san gerardo	1096	M	2020-04-14		78.1793	hospitalized	0	31	9	301	292
san gerardo	1097	F	2020-04-14		76.9227	hospitalized	0	31	9	301	292
san gerardo	1098	F	2020-04-15	2020-04-20	85.8836	dead	1	5	12	299	287
san gerardo	1099	M	2020-04-15	2020-04-21	88.1752	dead	1	6	12	299	287
san gerardo	1100	M	2020-04-15	2020-04-22	60.3751	dead	1	7	12	299	287
san gerardo	1101	M	2020-04-15	2020-04-24	72.7584	discharged	0	9	12	299	287
san gerardo	1102	M	2020-04-15	2020-04-26	60.7173	discharged	0	11	12	299	287
san gerardo	1103	F	2020-04-15	2020-04-27	78.5407	discharged	0	12	12	299	287
san gerardo	1104	F	2020-04-15	2020-04-29	87.0308	discharged	0	14	12	299	287
san gerardo	1105	F	2020-04-15	2020-04-30	79.2033	discharged	0	15	12	299	287
san gerardo	1106	F	2020-04-15	2020-05-02	73.9685	discharged	0	17	12	299	287
san gerardo	1107	M	2020-04-15	2020-05-05	78.9706	discharged	0	20	12	299	287
san gerardo	1108	F	2020-04-15		89.1143	hospitalized	0	30	12	299	287
san gerardo	1109	F	2020-04-15		67.2854	hospitalized	0	30	12	299	287
san gerardo	1110	M	2020-04-16	2020-04-16	74.1246	discharged	0	0	11	294	283
san gerardo	1111	M	2020-04-16	2020-04-19	31.8385	discharged	0	3	11	294	283
san gerardo	1112	F	2020-04-16	2020-04-23	50.8747	discharged	0	7	11	294	283
san gerardo	1113	F	2020-04-16	2020-04-24	35.2142	discharged	0	8	11	294	283
san gerardo	1114	F	2020-04-16	2020-04-26	31.7974	discharged	0	10	11	294	283
san gerardo	1115	M	2020-04-16	2020-05-04	69.4921	discharged	0	18	11	294	283
san gerardo	1116	M	2020-04-16	2020-05-10	39.5209	discharged	0	24	11	294	283
san gerardo	1117	M	2020-04-16	2020-05-12	66.2259	discharged	0	26	11	294	283
san gerardo	1118	M	2020-04-16		52.794	hospitalized	0	29	11	294	283
san gerardo	1119	M	2020-04-16		66.1848	hospitalized	0	29	11	294	283
san gerardo	1120	F	2020-04-16		92.783	hospitalized	0	29	11	294	283
san gerardo	1121	M	2020-04-17	2020-04-23	80.7611	dead	1	6	6	279	273
san gerardo	1122	F	2020-04-17	2020-04-24	80.1123	discharged	0	7	6	279	273
san gerardo	1123	M	2020-04-17	2020-05-08	49.2841	discharged	0	21	6	279	273
san gerardo	1124	M	2020-04-17	2020-05-12	82.2067	discharged	0	25	6	279	273
san gerardo	1125	F	2020-04-17		65.3552	hospitalized	0	28	6	279	273
san gerardo	1126	M	2020-04-17		74.1273	hospitalized	0	28	6	279	273
san gerardo	1127	F	2020-04-18	2020-04-19	50.6858	discharged	0	1	5	272	267
san gerardo	1128	M	2020-04-18	2020-04-28	79.7207	discharged	0	10	5	272	267
san gerardo	1129	M	2020-04-18	2020-04-29	58.2149	discharged	0	11	5	272	267
san gerardo	1130	M	2020-04-18	2020-05-06	80.0958	discharged	0	18	5	272	267
san gerardo	1131	F	2020-04-18	2020-05-09	70.4093	discharged	0	21	5	272	267
san gerardo	1132	F	2020-04-19	2020-04-23	47.7645	discharged	0	4	2	265	263
san gerardo	1133	M	2020-04-19		33.8398	hospitalized	0	26	2	265	263
san gerardo	1134	F	2020-04-20	2020-04-21	61.1362	discharged	0	1	8	264	256
san gerardo	1135	F	2020-04-20	2020-04-25	47.1102	discharged	0	5	8	264	256
san gerardo	1136	F	2020-04-20	2020-04-25	46.1739	discharged	0	5	8	264	256
san gerardo	1137	F	2020-04-20	2020-05-09	46.7981	discharged	0	19	8	264	256
san gerardo	1138	F	2020-04-20	2020-05-11	84.5339	discharged	0	21	8	264	256
san gerardo	1139	M	2020-04-20	2020-05-12	63.9562	discharged	0	22	8	264	256
san gerardo	1140	F	2020-04-20		71.5318	hospitalized	0	25	8	264	256
san gerardo	1141	M	2020-04-20		84.1424	hospitalized	0	25	8	264	256
san gerardo	1142	F	2020-04-21	2020-04-21	76.0986	discharged	0	0	7	258	251
san gerardo	1143	M	2020-04-21	2020-04-27	69.8398	discharged	0	6	7	258	251
san gerardo	1144	F	2020-04-21	2020-04-27	76.6598	discharged	0	6	7	258	251
san gerardo	1145	F	2020-04-21	2020-04-30	49.2539	discharged	0	9	7	258	251
san gerardo	1146	M	2020-04-21	2020-05-04	94.8802	discharged	0	13	7	258	251
san gerardo	1147	M	2020-04-21	2020-05-08	89.8836	discharged	0	17	7	258	251
san gerardo	1148	F	2020-04-21	2020-05-09	74.1437	discharged	0	18	7	258	251
san gerardo	1149	F	2020-04-22	2020-05-02	54.7132	discharged	0	10	2	244	242
san gerardo	1150	F	2020-04-22		84.7146	hospitalized	0	23	2	244	242
san gerardo	1151	M	2020-04-23	2020-05-07	94.8665	dead	1	14	1	230	229
san gerardo	1152	F	2020-04-24	2020-04-25	18.4969	discharged	0	1	8	229	221
san gerardo	1153	M	2020-04-24	2020-04-29	76.9829	dead	1	5	8	229	221
san gerardo	1154	M	2020-04-24	2020-05-08	79.4962	discharged	0	14	8	229	221
san gerardo	1155	M	2020-04-24	2020-05-13	63.8604	discharged	0	19	8	229	221
san gerardo	1156	M	2020-04-24		27.937	hospitalized	0	21	8	229	221
san gerardo	1157	F	2020-04-24		28.6133	hospitalized	0	21	8	229	221
san gerardo	1158	F	2020-04-24		79.4579	hospitalized	0	21	8	229	221
san gerardo	1159	M	2020-04-24		33.7522	hospitalized	0	21	8	229	221
san gerardo	1160	M	2020-04-25	2020-04-29	72.449	dead	1	4	5	218	213
san gerardo	1161	M	2020-04-25	2020-04-29	86.5763	dead	1	4	5	218	213
san gerardo	1162	F	2020-04-25		80.3614	hospitalized	0	20	5	218	213
san gerardo	1163	M	2020-04-25		67.8385	hospitalized	0	20	5	218	213
san gerardo	1164	F	2020-04-25		76.8268	hospitalized	0	20	5	218	213
san gerardo	1165	F	2020-04-26	2020-04-27	34.9514	discharged	0	1	11	214	203
san gerardo	1166	F	2020-04-26	2020-04-28	66.7214	dead	1	2	11	214	203
san gerardo	1167	F	2020-04-26	2020-04-30	98.1081	discharged	0	4	11	214	203
san gerardo	1168	M	2020-04-26	2020-05-01	40.4873	discharged	0	5	11	214	203
san gerardo	1169	F	2020-04-26	2020-05-02	52.3532	discharged	0	6	11	214	203
san gerardo	1170	F	2020-04-26	2020-05-11	92.961	dead	1	15	11	214	203
san gerardo	1171	F	2020-04-26	2020-05-12	83.2553	discharged	0	16	11	214	203
san gerardo	1172	F	2020-04-26	2020-05-13	64.3915	discharged	0	17	11	214	203
san gerardo	1173	M	2020-04-26		90.7023	hospitalized	0	19	11	214	203
san gerardo	1174	M	2020-04-26		80.2327	hospitalized	0	19	11	214	203
san gerardo	1175	F	2020-04-26		45.4292	hospitalized	0	19	11	214	203
san gerardo	1176	F	2020-04-27	2020-05-01	80.8296	dead	1	4	2	206	204
san gerardo	1177	F	2020-04-27	2020-05-13	90.7953	dead	1	16	2	206	204
san gerardo	1178	F	2020-04-28	2020-05-04	92.5038	dead	1	6	4	190	186
san gerardo	1179	M	2020-04-28	2020-05-05	63.7563	discharged	0	7	4	190	186
san gerardo	1180	F	2020-04-28	2020-05-08	64.2628	discharged	0	10	4	190	186
san gerardo	1181	F	2020-04-28	2020-05-13	61.1034	discharged	0	15	4	190	186
san gerardo	1182	M	2020-04-29	2020-04-29	87.8713	dead	1	0	5	181	176
san gerardo	1183	F	2020-04-29	2020-05-09	70.4093	discharged	0	10	5	181	176
san gerardo	1184	M	2020-04-29	2020-05-11	84.0356	discharged	0	12	5	181	176
san gerardo	1185	F	2020-04-29		85.5551	hospitalized	0	16	5	181	176
san gerardo	1186	F	2020-04-29		50.9897	hospitalized	0	16	5	181	176
san gerardo	1187	M	2020-04-30	2020-05-09	90.5544	dead	1	9	3	166	163
san gerardo	1188	M	2020-04-30		80.3258	hospitalized	0	15	3	166	163
san gerardo	1189	M	2020-04-30		80.8734	hospitalized	0	15	3	166	163
san gerardo	1190	M	2020-05-01	2020-05-02	58.5462	discharged	0	1	5	153	148
san gerardo	1191	M	2020-05-01	2020-05-06	72.1123	dead	1	5	5	153	148
san gerardo	1192	F	2020-05-01	2020-05-12	89.4456	dead	1	11	5	153	148
san gerardo	1193	F	2020-05-01	2020-05-12	84.104	discharged	0	11	5	153	148
san gerardo	1194	M	2020-05-01		55.1814	hospitalized	0	14	5	153	148
san gerardo	1195	F	2020-05-02		87.0856	hospitalized	0	13	1	147	146
san gerardo	1196	F	2020-05-03	2020-05-03	50.0096	discharged	0	0	4	143	139
san gerardo	1197	M	2020-05-03		89.6756	hospitalized	0	12	4	143	139
san gerardo	1198	M	2020-05-03		63.1786	hospitalized	0	12	4	143	139
san gerardo	1199	M	2020-05-03		61.0157	hospitalized	0	12	4	143	139
san gerardo	1200	F	2020-05-04	2020-05-07	75.6249	dead	1	3	3	145	142
san gerardo	1201	F	2020-05-04	2020-05-11	92.6598	dead	1	7	3	145	142
san gerardo	1202	F	2020-05-04		71.321	hospitalized	0	11	3	145	142
san gerardo	1203	F	2020-05-05	2020-05-09	68.8296	discharged	0	4	3	138	135
san gerardo	1204	F	2020-05-05	2020-05-11	35.551	discharged	0	6	3	138	135
san gerardo	1205	M	2020-05-05		66.2094	hospitalized	0	10	3	138	135
san gerardo	1206	F	2020-05-06		96.6982	hospitalized	0	9	2	134	132
san gerardo	1207	M	2020-05-06		80.397	hospitalized	0	9	2	134	132
san gerardo	1208	M	2020-05-07	2020-05-13	66.152	discharged	0	6	5	133	128
san gerardo	1209	M	2020-05-07		72.7748	hospitalized	0	8	5	133	128
san gerardo	1210	F	2020-05-07		81.2758	hospitalized	0	8	5	133	128
san gerardo	1211	M	2020-05-07		49.1828	hospitalized	0	8	5	133	128
san gerardo	1212	M	2020-05-07		49.1828	hospitalized	0	8	5	133	128
san gerardo	1213	M	2020-05-08	2020-05-10	73.7906	dead	1	2	3	132	129
san gerardo	1214	M	2020-05-08		80.3696	hospitalized	0	7	3	132	129
san gerardo	1215	M	2020-05-08		79.8823	hospitalized	0	7	3	132	129
san gerardo	1216	F	2020-05-09		77.2539	hospitalized	0	6	1	123	122
san gerardo	1217	F	2020-05-10	2020-05-13	92.9008	dead	1	3	3	117	114
san gerardo	1218	M	2020-05-10		83.8385	hospitalized	0	5	3	117	114
san gerardo	1219	M	2020-05-10		88.46	hospitalized	0	5	3	117	114
san gerardo	1220	F	2020-05-11		88.0301	hospitalized	0	4	2	116	114
san gerardo	1221	F	2020-05-11		85.8261	hospitalized	0	4	2	116	114
san gerardo	1222	F	2020-05-12		62.5681	hospitalized	0	3	3	110	107
san gerardo	1223	M	2020-05-12		81.5195	hospitalized	0	3	3	110	107
san gerardo	1224	F	2020-05-12		87.1814	hospitalized	0	3	3	110	107
san gerardo	1225	M	2020-05-13		72.8597	hospitalized	0	2	1	96	95
bassini	1	F	2020-02-02	2020-03-16	76.4216	dead	1	43	1	1	0
bassini	2	M	2020-02-13	2020-03-30	70.4997	discharged	0	46	1	2	1
bassini	3	M	2020-02-25	2020-03-18	91.666	discharged	0	22	1	3	2
bassini	4	M	2020-02-26	2020-03-19	85.8042	discharged	0	22	1	4	3
bassini	5	M	2020-02-28	2020-03-09	78.3463	dead	1	10	3	7	4
bassini	6	M	2020-02-28	2020-03-04	84.8706	dead	1	5	3	7	4
bassini	7	F	2020-02-28	2020-03-12	73.5496	discharged	0	13	3	7	4
bassini	8	F	2020-02-29	2020-03-19	88.0602	discharged	0	19	2	9	7
bassini	9	F	2020-02-29	2020-03-30	85.5441	discharged	0	30	2	9	7
bassini	10	F	2020-03-01	2020-03-16	77.1335	discharged	0	15	5	14	9
bassini	11	M	2020-03-01	2020-03-09	46.9843	discharged	0	8	5	14	9
bassini	12	M	2020-03-01	2020-03-09	44.5804	discharged	0	8	5	14	9
bassini	13	F	2020-03-01	2020-03-03	41.4675	discharged	0	2	5	14	9
bassini	14	M	2020-03-01	2020-03-12	78.5982	discharged	0	11	5	14	9
bassini	15	M	2020-03-02	2020-03-07	67.2991	dead	1	5	3	17	14
bassini	16	M	2020-03-02	2020-03-17	86.4504	dead	1	15	3	17	14
bassini	17	M	2020-03-02	2020-03-04	84.0794	dead	1	2	3	17	14
bassini	18	M	2020-03-03	2020-03-13	88.4983	dead	1	10	2	19	17
bassini	19	F	2020-03-03	2020-03-16	77.911	discharged	0	13	2	19	17
bassini	20	M	2020-03-04	2020-03-21	57.2567	dead	1	17	4	22	18
bassini	21	F	2020-03-04	2020-03-17	87.8905	dead	1	13	4	22	18
bassini	22	M	2020-03-04	2020-03-12	52.0493	discharged	0	8	4	22	18
bassini	23	M	2020-03-04	2020-03-29	72.2902	discharged	0	25	4	22	18
bassini	24	F	2020-03-05	2020-03-22	66.7899	discharged	0	17	10	30	20
bassini	25	F	2020-03-05	2020-03-19	87.0883	dead	1	14	10	30	20
bassini	26	M	2020-03-05	2020-03-17	87.447	dead	1	12	10	30	20
bassini	27	M	2020-03-05	2020-05-11	63.5948	discharged	0	67	10	30	20
bassini	28	M	2020-03-05	2020-03-12	64.2875	dead	1	7	10	30	20
bassini	29	M	2020-03-05	2020-03-22	75.8056	discharged	0	17	10	30	20
bassini	30	M	2020-03-05	2020-03-08	68.8624	dead	1	3	10	30	20
bassini	31	F	2020-03-05	2020-05-08	61.6646	discharged	0	64	10	30	20
bassini	32	M	2020-03-05	2020-03-13	87.9069	dead	1	8	10	30	20
bassini	33	M	2020-03-05	2020-04-01	79.0007	discharged	0	27	10	30	20
bassini	34	F	2020-03-06	2020-03-24	90.9185	discharged	0	18	2	32	30
bassini	35	M	2020-03-06	2020-03-25	76.8296	discharged	0	19	2	32	30
bassini	36	F	2020-03-07	2020-03-13	30.7296	discharged	0	6	2	34	32
bassini	37	M	2020-03-07	2020-03-12	81.2621	dead	1	5	2	34	32
bassini	38	M	2020-03-08	2020-03-09	84.7556	dead	1	1	6	39	33
bassini	39	M	2020-03-08	2020-03-12	86.2313	dead	1	4	6	39	33
bassini	40	M	2020-03-08	2020-03-12	86.3491	discharged	0	4	6	39	33
bassini	41	F	2020-03-08	2020-06-08	79.447	discharged	0	92	6	39	33
bassini	42	M	2020-03-08	2020-04-15	57.7796	discharged	0	38	6	39	33
bassini	43	M	2020-03-08	2020-03-16	87.1403	dead	1	8	6	39	33
bassini	44	M	2020-03-09	2020-03-12	62.6393	discharged	0	3	12	50	38
bassini	45	M	2020-03-09	2020-05-12	47.2088	discharged	0	64	12	50	38
bassini	46	M	2020-03-09	2020-03-18	80.2163	dead	1	9	12	50	38
bassini	47	M	2020-03-09	2020-04-08	85.8754	discharged	0	30	12	50	38
bassini	48	F	2020-03-09	2020-03-16	86.601	dead	1	7	12	50	38
bassini	49	M	2020-03-09	2020-03-23	85.0459	dead	1	14	12	50	38
bassini	50	M	2020-03-09	2020-03-17	51.5264	discharged	0	8	12	50	38
bassini	51	M	2020-03-09	2020-03-28	73.911	discharged	0	19	12	50	38
bassini	52	M	2020-03-09	2020-03-20	54.8419	discharged	0	11	12	50	38
bassini	53	F	2020-03-09	2020-03-16	87.3676	dead	1	7	12	50	38
bassini	54	M	2020-03-09	2020-03-15	64.7995	discharged	0	6	12	50	38
bassini	55	M	2020-03-09	2020-04-23	77.3634	discharged	0	45	12	50	38
bassini	56	M	2020-03-10	2020-03-20	84.386	discharged	0	10	12	58	46
bassini	57	M	2020-03-10	2020-03-31	71.4524	discharged	0	21	12	58	46
bassini	58	F	2020-03-10	2020-03-18	52.9008	discharged	0	8	12	58	46
bassini	59	F	2020-03-10	2020-03-27	72.0219	discharged	0	17	12	58	46
bassini	60	F	2020-03-10	2020-03-20	88.7173	discharged	0	10	12	58	46
bassini	61	F	2020-03-10	2020-03-17	80.5941	dead	1	7	12	58	46
bassini	62	M	2020-03-10	2020-03-23	63.5236	discharged	0	13	12	58	46
bassini	63	F	2020-03-10	2020-03-15	93.5469	dead	1	5	12	58	46
bassini	64	F	2020-03-10	2020-04-01	89.2238	dead	1	22	12	58	46
bassini	65	M	2020-03-10	2020-04-10	63.655	discharged	0	31	12	58	46
bassini	66	M	2020-03-10	2020-03-24	54.0233	discharged	0	14	12	58	46
bassini	67	M	2020-03-10	2020-03-24	91.1595	dead	1	14	12	58	46
bassini	68	M	2020-03-11	2020-03-28	49.7467	discharged	0	17	12	70	58
bassini	69	M	2020-03-11	2020-03-18	77.7714	discharged	0	7	12	70	58
bassini	70	M	2020-03-11	2020-03-27	90.4476	discharged	0	16	12	70	58
bassini	71	M	2020-03-11	2020-03-14	75.5592	dead	1	3	12	70	58
bassini	72	M	2020-03-11	2020-04-20	65.7248	discharged	0	40	12	70	58
bassini	73	F	2020-03-11	2020-03-18	76.0246	dead	1	7	12	70	58
bassini	74	F	2020-03-11	2020-03-21	81.9767	discharged	0	10	12	70	58
bassini	75	M	2020-03-11	2020-04-10	34.9733	discharged	0	30	12	70	58
bassini	76	F	2020-03-11	2020-03-15	83.7481	discharged	0	4	12	70	58
bassini	77	M	2020-03-11	2020-03-23	57.9001	discharged	0	12	12	70	58
bassini	78	M	2020-03-11	2020-03-30	46.5051	discharged	0	19	12	70	58
bassini	79	M	2020-03-11	2020-03-17	82.7242	dead	1	6	12	70	58
bassini	80	M	2020-03-12	2020-03-19	60.9391	dead	1	7	15	85	70
bassini	81	M	2020-03-12	2020-03-30	61.5852	discharged	0	18	15	85	70
bassini	82	M	2020-03-12	2020-03-18	57.3826	discharged	0	6	15	85	70
bassini	83	M	2020-03-12	2020-03-19	75.729	discharged	0	7	15	85	70
bassini	84	F	2020-03-12	2020-03-18	85.462	dead	1	6	15	85	70
bassini	85	M	2020-03-12	2020-03-15	66.7379	discharged	0	3	15	85	70
bassini	86	M	2020-03-12	2020-03-20	82.7488	dead	1	8	15	85	70
bassini	87	M	2020-03-12	2020-03-17	66.7023	dead	1	5	15	85	70
bassini	88	F	2020-03-12	2020-03-22	62.7734	discharged	0	10	15	85	70
bassini	89	M	2020-03-12	2020-03-14	89.3689	dead	1	2	15	85	70
bassini	90	M	2020-03-12	2020-03-19	63.5017	dead	1	7	15	85	70
bassini	91	M	2020-03-12	2020-03-13	80.2875	dead	1	1	15	85	70
bassini	92	M	2020-03-12	2020-03-19	71.2799	dead	1	7	15	85	70
bassini	93	F	2020-03-12	2020-03-15	73.8672	discharged	0	3	15	85	70
bassini	94	M	2020-03-12	2020-03-17	63.0335	discharged	0	5	15	85	70
bassini	95	M	2020-03-13	2020-03-20	80.9363	dead	1	7	15	92	77
bassini	96	F	2020-03-13	2020-05-08	78.7433	discharged	0	56	15	92	77
bassini	97	M	2020-03-13	2020-03-25	86.4668	discharged	0	12	15	92	77
bassini	98	F	2020-03-13	2020-03-20	81.3114	discharged	0	7	15	92	77
bassini	99	F	2020-03-13	2020-03-27	89.117	dead	1	14	15	92	77
bassini	100	M	2020-03-13	2020-03-14	67.9097	discharged	0	1	15	92	77
bassini	101	F	2020-03-13	2020-03-23	51.5619	dead	1	10	15	92	77
bassini	102	M	2020-03-13	2020-03-20	45.5332	discharged	0	7	15	92	77
bassini	103	M	2020-03-13	2020-03-19	52.8131	discharged	0	6	15	92	77
bassini	104	M	2020-03-13	2020-03-21	67.206	discharged	0	8	15	92	77
bassini	105	M	2020-03-13	2020-03-16	87.5838	dead	1	3	15	92	77
bassini	106	M	2020-03-13	2020-05-09	57.5003	discharged	0	57	15	92	77
bassini	107	M	2020-03-13	2020-04-05	56.0767	dead	1	23	15	92	77
bassini	108	M	2020-03-13	2020-03-17	90.4093	discharged	0	4	15	92	77
bassini	109	M	2020-03-13	2020-04-11	61.5852	discharged	0	29	15	92	77
bassini	110	M	2020-03-14	2020-03-21	57.4949	discharged	0	7	26	114	88
bassini	111	M	2020-03-14	2020-04-02	58.0424	discharged	0	19	26	114	88
bassini	112	M	2020-03-14	2020-03-17	79.2799	dead	1	3	26	114	88
bassini	113	M	2020-03-14	2020-04-01	70.6146	discharged	0	18	26	114	88
bassini	114	F	2020-03-14	2020-03-21	77.9959	dead	1	7	26	114	88
bassini	115	F	2020-03-14	2020-04-03	69.5934	discharged	0	20	26	114	88
bassini	116	M	2020-03-14	2020-04-08	64.8898	discharged	0	25	26	114	88
bassini	117	M	2020-03-14	2020-03-28	45.588	discharged	0	14	26	114	88
bassini	118	F	2020-03-14	2020-04-08	75.5483	discharged	0	25	26	114	88
bassini	119	M	2020-03-14	2020-03-20	84.4025	discharged	0	6	26	114	88
bassini	120	M	2020-03-14	2020-03-20	52.6188	discharged	0	6	26	114	88
bassini	121	F	2020-03-14	2020-03-20	43.5318	discharged	0	6	26	114	88
bassini	122	M	2020-03-14	2020-04-02	79.3183	discharged	0	19	26	114	88
bassini	123	M	2020-03-14	2020-03-31	59.6194	discharged	0	17	26	114	88
bassini	124	F	2020-03-14	2020-03-18	76.2136	dead	1	4	26	114	88
bassini	125	M	2020-03-14	2020-03-20	69.191	dead	1	6	26	114	88
bassini	126	F	2020-03-14	2020-03-23	60.1862	discharged	0	9	26	114	88
bassini	127	M	2020-03-14	2020-06-05	73.1964	dead	1	83	26	114	88
bassini	128	M	2020-03-14	2020-04-01	59.3812	discharged	0	18	26	114	88
bassini	129	M	2020-03-14	2020-03-19	68.6571	dead	1	5	26	114	88
bassini	130	F	2020-03-14	2020-03-24	79.2416	discharged	0	10	26	114	88
bassini	131	M	2020-03-14	2020-03-25	75.0171	discharged	0	11	26	114	88
bassini	132	F	2020-03-14	2020-03-20	82.9432	discharged	0	6	26	114	88
bassini	133	F	2020-03-14	2020-03-20	99.8439	discharged	0	6	26	114	88
bassini	134	M	2020-03-14	2020-04-13	63.5948	dead	1	30	26	114	88
bassini	135	M	2020-03-14	2020-03-19	39.8385	discharged	0	5	26	114	88
bassini	136	M	2020-03-15	2020-04-07	73.9822	dead	1	23	12	123	111
bassini	137	M	2020-03-15	2020-04-01	62.4668	discharged	0	17	12	123	111
bassini	138	M	2020-03-15	2020-03-26	75.0609	dead	1	11	12	123	111
bassini	139	M	2020-03-15	2020-03-21	65.0048	dead	1	6	12	123	111
bassini	140	M	2020-03-15	2020-03-17	66.2341	discharged	0	2	12	123	111
bassini	141	M	2020-03-15	2020-03-26	53.6728	discharged	0	11	12	123	111
bassini	142	F	2020-03-15	2020-03-23	51.1376	discharged	0	8	12	123	111
bassini	143	M	2020-03-15	2020-04-01	63.7372	discharged	0	17	12	123	111
bassini	144	F	2020-03-15	2020-03-29	64.4107	discharged	0	14	12	123	111
bassini	145	F	2020-03-15	2020-03-25	82.0397	discharged	0	10	12	123	111
bassini	146	F	2020-03-15	2020-04-14	55.0308	discharged	0	30	12	123	111
bassini	147	M	2020-03-15	2020-03-30	80.0438	discharged	0	15	12	123	111
bassini	148	F	2020-03-16	2020-03-20	43.7755	discharged	0	4	14	132	118
bassini	149	M	2020-03-16	2020-03-24	69.1034	dead	1	8	14	132	118
bassini	150	M	2020-03-16	2020-03-21	84.7173	dead	1	5	14	132	118
bassini	151	F	2020-03-16	2020-04-07	62.9432	discharged	0	22	14	132	118
bassini	152	F	2020-03-16	2020-03-25	77.6591	discharged	0	9	14	132	118
bassini	153	F	2020-03-16	2020-03-25	82.4367	discharged	0	9	14	132	118
bassini	154	M	2020-03-16	2020-04-03	66.2423	discharged	0	18	14	132	118
bassini	155	F	2020-03-16	2020-03-24	57.9384	discharged	0	8	14	132	118
bassini	156	M	2020-03-16	2020-03-19	80.2218	dead	1	3	14	132	118
bassini	157	F	2020-03-16	2020-04-08	84.2163	discharged	0	23	14	132	118
bassini	158	F	2020-03-16	2020-03-31	79.8111	discharged	0	15	14	132	118
bassini	159	F	2020-03-16	2020-03-27	71.6687	dead	1	11	14	132	118
bassini	160	M	2020-03-16	2020-04-29	57.1663	discharged	0	44	14	132	118
bassini	161	M	2020-03-16	2020-03-21	68.1424	dead	1	5	14	132	118
bassini	162	M	2020-03-17	2020-03-31	52.0383	discharged	0	14	14	139	125
bassini	163	M	2020-03-17	2020-03-21	80.731	dead	1	4	14	139	125
bassini	164	M	2020-03-17	2020-03-29	52.2108	discharged	0	12	14	139	125
bassini	165	F	2020-03-17	2020-03-25	76.6352	dead	1	8	14	139	125
bassini	166	M	2020-03-17	2020-04-06	67.6331	discharged	0	20	14	139	125
bassini	167	F	2020-03-17	2020-03-24	88.9555	discharged	0	7	14	139	125
bassini	168	M	2020-03-17	2020-03-22	78.4668	dead	1	5	14	139	125
bassini	169	M	2020-03-17	2020-03-30	72.8296	discharged	0	13	14	139	125
bassini	170	M	2020-03-17	2020-03-20	62.8337	dead	1	3	14	139	125
bassini	171	F	2020-03-17	2020-03-31	79.3484	discharged	0	14	14	139	125
bassini	172	F	2020-03-17	2020-03-22	34.8556	discharged	0	5	14	139	125
bassini	173	M	2020-03-17	2020-03-22	33.4292	discharged	0	5	14	139	125
bassini	174	M	2020-03-17	2020-03-28	81.7769	dead	1	11	14	139	125
bassini	175	M	2020-03-17	2020-03-27	67.9973	discharged	0	10	14	139	125
bassini	176	M	2020-03-18	2020-03-29	85.3881	dead	1	11	16	144	128
bassini	177	F	2020-03-18	2020-03-25	86.3573	discharged	0	7	16	144	128
bassini	178	F	2020-03-18	2020-04-07	84.5394	dead	1	20	16	144	128
bassini	179	M	2020-03-18	2020-03-27	59.4552	discharged	0	9	16	144	128
bassini	180	F	2020-03-18	2020-03-29	60.8077	discharged	0	11	16	144	128
bassini	181	M	2020-03-18	2020-04-08	61.2758	discharged	0	21	16	144	128
bassini	182	M	2020-03-18	2020-03-23	73.8563	dead	1	5	16	144	128
bassini	183	M	2020-03-18	2020-03-20	87.8741	dead	1	2	16	144	128
bassini	184	M	2020-03-18	2020-04-08	71.2635	discharged	0	21	16	144	128
bassini	185	M	2020-03-18	2020-03-26	52.4326	discharged	0	8	16	144	128
bassini	186	M	2020-03-18	2020-03-28	38.9624	discharged	0	10	16	144	128
bassini	187	M	2020-03-18	2020-03-27	80	dead	1	9	16	144	128
bassini	188	M	2020-03-18	2020-03-23	32.23	discharged	0	5	16	144	128
bassini	189	F	2020-03-18	2020-03-23	88.3751	dead	1	5	16	144	128
bassini	190	M	2020-03-18	2020-05-07	49.6509	discharged	0	50	16	144	128
bassini	191	F	2020-03-18	2020-03-27	72.7009	dead	1	9	16	144	128
bassini	192	F	2020-03-19	2020-04-01	76.2957	discharged	0	13	13	149	136
bassini	193	F	2020-03-19	2020-04-06	71.9562	discharged	0	18	13	149	136
bassini	194	M	2020-03-19	2020-03-21	34.3874	discharged	0	2	13	149	136
bassini	195	M	2020-03-19	2020-03-27	29.8946	discharged	0	8	13	149	136
bassini	196	F	2020-03-19	2020-03-30	45.8398	discharged	0	11	13	149	136
bassini	197	F	2020-03-19	2020-05-12	42.3326	discharged	0	54	13	149	136
bassini	198	M	2020-03-19	2020-04-06	67.7782	discharged	0	18	13	149	136
bassini	199	F	2020-03-19	2020-04-01	80.7337	discharged	0	13	13	149	136
bassini	200	F	2020-03-19	2020-03-23	75.7782	dead	1	4	13	149	136
bassini	201	M	2020-03-19	2020-03-26	63.2663	discharged	0	7	13	149	136
bassini	202	M	2020-03-19	2020-03-20	71.6934	discharged	0	1	13	149	136
bassini	203	M	2020-03-19	2020-04-01	44.2574	discharged	0	13	13	149	136
bassini	204	M	2020-03-19	2020-04-01	76.6379	dead	1	13	13	149	136
bassini	205	M	2020-03-20	2020-03-30	44.8241	discharged	0	10	21	159	138
bassini	206	M	2020-03-20	2020-03-26	62.1684	discharged	0	6	21	159	138
bassini	207	M	2020-03-20	2020-04-05	58.2587	dead	1	16	21	159	138
bassini	208	M	2020-03-20	2020-04-03	48.5038	discharged	0	14	21	159	138
bassini	209	F	2020-03-20	2020-04-02	60.4517	discharged	0	13	21	159	138
bassini	210	F	2020-03-20	2020-04-07	80.2957	discharged	0	18	21	159	138
bassini	211	M	2020-03-20	2020-04-01	71.2334	dead	1	12	21	159	138
bassini	212	M	2020-03-20	2020-03-23	53.5113	discharged	0	3	21	159	138
bassini	213	F	2020-03-20	2020-03-23	76.6954	dead	1	3	21	159	138
bassini	214	M	2020-03-20	2020-03-30	80.2053	dead	1	10	21	159	138
bassini	215	M	2020-03-20	2020-04-05	58.987	discharged	0	16	21	159	138
bassini	216	F	2020-03-20	2020-03-31	54.0178	discharged	0	11	21	159	138
bassini	217	M	2020-03-20	2020-03-29	66.4668	discharged	0	9	21	159	138
bassini	218	F	2020-03-20	2020-03-26	61.4237	discharged	0	6	21	159	138
bassini	219	M	2020-03-20	2020-04-07	87.2854	dead	1	18	21	159	138
bassini	220	M	2020-03-20	2020-05-06	78.5708	discharged	0	47	21	159	138
bassini	221	F	2020-03-20	2020-03-24	84.6352	discharged	0	4	21	159	138
bassini	222	F	2020-03-20	2020-03-31	46.8802	discharged	0	11	21	159	138
bassini	223	M	2020-03-20	2020-04-08	60.3285	dead	1	19	21	159	138
bassini	224	M	2020-03-20	2020-04-08	62.1766	discharged	0	19	21	159	138
bassini	225	M	2020-03-20	2020-04-16	61.076	discharged	0	27	21	159	138
bassini	226	F	2020-03-21	2020-04-02	78.8474	discharged	0	12	16	158	142
bassini	227	M	2020-03-21	2020-03-26	79.9699	dead	1	5	16	158	142
bassini	228	M	2020-03-21	2020-05-04	72.501	dead	1	44	16	158	142
bassini	229	M	2020-03-21	2020-04-12	56.0137	dead	1	22	16	158	142
bassini	230	M	2020-03-21	2020-04-04	65.1937	dead	1	14	16	158	142
bassini	231	F	2020-03-21	2020-03-23	86.7926	dead	1	2	16	158	142
bassini	232	F	2020-03-21	2020-03-23	78.4093	dead	1	2	16	158	142
bassini	233	F	2020-03-21	2020-03-21	81.1855	dead	1	0	16	158	142
bassini	234	M	2020-03-21	2020-04-04	88.4381	dead	1	14	16	158	142
bassini	235	F	2020-03-21	2020-03-30	49.9986	discharged	0	9	16	158	142
bassini	236	M	2020-03-21	2020-03-26	52.104	discharged	0	5	16	158	142
bassini	237	F	2020-03-21	2020-03-27	46.5845	discharged	0	6	16	158	142
bassini	238	M	2020-03-21	2020-03-29	57.8179	discharged	0	8	16	158	142
bassini	239	M	2020-03-21	2020-03-27	84.6379	dead	1	6	16	158	142
bassini	240	M	2020-03-21	2020-04-03	77.7112	discharged	0	13	16	158	142
bassini	241	F	2020-03-21	2020-03-28	83.499	dead	1	7	16	158	142
bassini	242	F	2020-03-22	2020-04-05	60.1889	dead	1	14	10	157	147
bassini	243	M	2020-03-22	2020-05-05	49.1745	discharged	0	44	10	157	147
bassini	244	M	2020-03-22	2020-04-07	70.5982	discharged	0	16	10	157	147
bassini	245	F	2020-03-22	2020-05-23	93.911	discharged	0	62	10	157	147
bassini	246	M	2020-03-22	2020-03-26	65.2567	dead	1	4	10	157	147
bassini	247	M	2020-03-22	2020-04-09	80.8871	discharged	0	18	10	157	147
bassini	248	F	2020-03-22	2020-04-27	62.0397	discharged	0	36	10	157	147
bassini	249	M	2020-03-22	2020-04-11	59.2142	discharged	0	20	10	157	147
bassini	250	M	2020-03-22	2020-03-26	96.3121	dead	1	4	10	157	147
bassini	251	M	2020-03-22	2020-04-09	63.3621	discharged	0	18	10	157	147
bassini	252	M	2020-03-23	2020-04-23	69.9795	discharged	0	31	16	167	151
bassini	253	M	2020-03-23	2020-04-13	67.3593	dead	1	21	16	167	151
bassini	254	M	2020-03-23	2020-04-08	64.0055	discharged	0	16	16	167	151
bassini	255	M	2020-03-23	2020-04-16	55.9507	discharged	0	24	16	167	151
bassini	256	M	2020-03-23	2020-04-24	77.9904	discharged	0	32	16	167	151
bassini	257	M	2020-03-23	2020-03-30	69.6564	discharged	0	7	16	167	151
bassini	258	F	2020-03-23	2020-04-24	23.2964	discharged	0	32	16	167	151
bassini	259	M	2020-03-23	2020-04-11	84.6023	discharged	0	19	16	167	151
bassini	260	M	2020-03-23	2020-04-05	76.2902	discharged	0	13	16	167	151
bassini	261	M	2020-03-23	2020-03-31	57.8782	discharged	0	8	16	167	151
bassini	262	F	2020-03-23	2020-04-14	71.0418	dead	1	22	16	167	151
bassini	263	M	2020-03-23	2020-04-10	54.8638	discharged	0	18	16	167	151
bassini	264	M	2020-03-23	2020-04-04	54.1383	discharged	0	12	16	167	151
bassini	265	M	2020-03-23	2020-04-03	63.6879	discharged	0	11	16	167	151
bassini	266	M	2020-03-23	2020-04-09	85.8754	dead	1	17	16	167	151
bassini	267	M	2020-03-23	2020-04-14	60.9172	discharged	0	22	16	167	151
bassini	268	M	2020-03-24	2020-04-15	96.7474	discharged	0	22	13	166	153
bassini	269	M	2020-03-24	2020-04-07	59.206	discharged	0	14	13	166	153
bassini	270	M	2020-03-24	2020-03-27	68.835	dead	1	3	13	166	153
bassini	271	F	2020-03-24	2020-04-22	47.2088	discharged	0	29	13	166	153
bassini	272	M	2020-03-24	2020-04-24	45.7303	discharged	0	31	13	166	153
bassini	273	M	2020-03-24	2020-04-09	54.6913	discharged	0	16	13	166	153
bassini	274	M	2020-03-24	2020-03-29	71.3977	dead	1	5	13	166	153
bassini	275	M	2020-03-24	2020-03-25	72.2628	dead	1	1	13	166	153
bassini	276	M	2020-03-24	2020-03-29	58.3792	discharged	0	5	13	166	153
bassini	277	M	2020-03-24	2020-04-28	79.8001	discharged	0	35	13	166	153
bassini	278	M	2020-03-24	2020-04-03	75.8768	discharged	0	10	13	166	153
bassini	279	F	2020-03-24	2020-03-24	84.4709	dead	1	0	13	166	153
bassini	280	F	2020-03-24	2020-04-05	69.1663	discharged	0	12	13	166	153
bassini	281	F	2020-03-25	2020-04-03	69.9822	discharged	0	9	21	178	157
bassini	282	F	2020-03-25	2020-05-13	62.3326	discharged	0	49	21	178	157
bassini	283	M	2020-03-25	2020-04-06	47.9781	discharged	0	12	21	178	157
bassini	284	M	2020-03-25	2020-05-18	70.0534	discharged	0	54	21	178	157
bassini	285	M	2020-03-25	2020-04-02	73.9138	dead	1	8	21	178	157
bassini	286	M	2020-03-25	2020-03-31	62.7953	discharged	0	6	21	178	157
bassini	287	F	2020-03-25	2020-04-07	71.8768	discharged	0	13	21	178	157
bassini	288	M	2020-03-25	2020-04-16	74.1848	discharged	0	22	21	178	157
bassini	289	M	2020-03-25	2020-04-01	85.7248	dead	1	7	21	178	157
bassini	290	F	2020-03-25	2020-03-27	85.0623	dead	1	2	21	178	157
bassini	291	M	2020-03-25	2020-06-09	70.9158	discharged	0	76	21	178	157
bassini	292	M	2020-03-25	2020-04-04	40.6899	discharged	0	10	21	178	157
bassini	293	F	2020-03-25	2020-05-11	95.5209	dead	1	47	21	178	157
bassini	294	M	2020-03-25	2020-04-11	45.5688	discharged	0	17	21	178	157
bassini	295	F	2020-03-25	2020-03-29	48.1287	dead	1	4	21	178	157
bassini	296	F	2020-03-25	2020-03-25	86.6557	dead	1	0	21	178	157
bassini	297	M	2020-03-25	2020-03-30	85.8508	dead	1	5	21	178	157
bassini	298	F	2020-03-25	2020-03-30	75.6988	dead	1	5	21	178	157
bassini	299	M	2020-03-25	2020-03-26	88.0548	dead	1	1	21	178	157
bassini	300	F	2020-03-25	2020-04-07	69.1964	discharged	0	13	21	178	157
bassini	301	M	2020-03-25	2020-03-25	86.7762	dead	1	0	21	178	157
bassini	302	M	2020-03-26	2020-03-27	85.462	dead	1	1	11	178	167
bassini	303	M	2020-03-26	2020-03-28	53.7933	discharged	0	2	11	178	167
bassini	304	F	2020-03-26	2020-04-29	74.8994	dead	1	34	11	178	167
bassini	305	M	2020-03-26	2020-04-08	60.2272	discharged	0	13	11	178	167
bassini	306	M	2020-03-26	2020-04-07	70.8857	discharged	0	12	11	178	167
bassini	307	M	2020-03-26	2020-04-05	86.3984	dead	1	10	11	178	167
bassini	308	M	2020-03-26	2020-04-02	88.627	dead	1	7	11	178	167
bassini	309	F	2020-03-26	2020-04-07	74.0561	discharged	0	12	11	178	167
bassini	310	M	2020-03-26	2020-05-08	56.6324	discharged	0	43	11	178	167
bassini	311	M	2020-03-26	2020-04-05	64.8734	dead	1	10	11	178	167
bassini	312	M	2020-03-26	2020-04-09	42.5188	discharged	0	14	11	178	167
bassini	313	F	2020-03-27	2020-04-04	84.3422	dead	1	8	10	177	167
bassini	314	M	2020-03-27	2020-03-31	89.2266	dead	1	4	10	177	167
bassini	315	F	2020-03-27	2020-04-11	63.4962	discharged	0	15	10	177	167
bassini	316	M	2020-03-27	2020-06-01	79.4825	discharged	0	66	10	177	167
bassini	317	M	2020-03-27	2020-04-07	63.9699	discharged	0	11	10	177	167
bassini	318	M	2020-03-27	2020-04-02	53.4867	discharged	0	6	10	177	167
bassini	319	M	2020-03-27	2020-04-09	57.8973	discharged	0	13	10	177	167
bassini	320	M	2020-03-27	2020-05-09	74.8939	dead	1	43	10	177	167
bassini	321	M	2020-03-27	2020-05-15	66.6804	discharged	0	49	10	177	167
bassini	322	M	2020-03-27	2020-04-07	43.1951	discharged	0	11	10	177	167
bassini	323	M	2020-03-28	2020-04-11	77.7632	discharged	0	14	7	170	163
bassini	324	F	2020-03-28	2020-03-30	89.4045	dead	1	2	7	170	163
bassini	325	M	2020-03-28	2020-04-17	53.9904	discharged	0	20	7	170	163
bassini	326	M	2020-03-28	2020-04-08	81.6893	discharged	0	11	7	170	163
bassini	327	F	2020-03-28	2020-04-20	78.0123	discharged	0	23	7	170	163
bassini	328	M	2020-03-28	2020-04-22	79.8467	discharged	0	25	7	170	163
bassini	329	F	2020-03-28	2020-04-10	89.0459	discharged	0	13	7	170	163
bassini	330	F	2020-03-29	2020-04-08	82.9049	discharged	0	10	9	172	163
bassini	331	M	2020-03-29	2020-04-10	86.6146	dead	1	12	9	172	163
bassini	332	M	2020-03-29	2020-04-10	41.232	discharged	0	12	9	172	163
bassini	333	F	2020-03-29	2020-04-02	80.5202	dead	1	4	9	172	163
bassini	334	M	2020-03-29	2020-04-03	42.7324	discharged	0	5	9	172	163
bassini	335	M	2020-03-29	2020-04-16	60.5667	discharged	0	18	9	172	163
bassini	336	M	2020-03-29	2020-04-09	85.2786	dead	1	11	9	172	163
bassini	337	M	2020-03-29	2020-05-18	64.794	discharged	0	50	9	172	163
bassini	338	M	2020-03-29	2020-04-11	86.6968	discharged	0	13	9	172	163
bassini	339	M	2020-03-30	2020-04-09	42.5106	discharged	0	10	13	175	162
bassini	340	M	2020-03-30	2020-04-15	86.0041	discharged	0	16	13	175	162
bassini	341	F	2020-03-30	2020-05-05	49.0678	discharged	0	36	13	175	162
bassini	342	F	2020-03-30	2020-04-11	83.6687	discharged	0	12	13	175	162
bassini	343	F	2020-03-30	2020-04-11	91.0773	dead	1	12	13	175	162
bassini	344	M	2020-03-30	2020-05-16	56.9008	discharged	0	47	13	175	162
bassini	345	M	2020-03-30	2020-04-07	43.0856	discharged	0	8	13	175	162
bassini	346	M	2020-03-30	2020-04-04	87.154	discharged	0	5	13	175	162
bassini	347	M	2020-03-30	2020-04-02	88.9993	dead	1	3	13	175	162
bassini	348	F	2020-03-30	2020-04-22	60.9938	discharged	0	23	13	175	162
bassini	349	F	2020-03-30	2020-04-07	68.0794	discharged	0	8	13	175	162
bassini	350	M	2020-03-30	2020-04-29	59.5209	discharged	0	30	13	175	162
bassini	351	M	2020-03-30	2020-04-07	79.0883	discharged	0	8	13	175	162
bassini	352	F	2020-03-31	2020-04-09	72.23	discharged	0	9	7	168	161
bassini	353	M	2020-03-31	2020-04-01	55.1923	dead	1	1	7	168	161
bassini	354	M	2020-03-31	2020-04-05	80.3395	dead	1	5	7	168	161
bassini	355	F	2020-03-31	2020-05-11	69.41	discharged	0	41	7	168	161
bassini	356	F	2020-03-31	2020-04-21	41.295	discharged	0	21	7	168	161
bassini	357	M	2020-03-31	2020-04-01	91.4798	dead	1	1	7	168	161
bassini	358	M	2020-03-31	2020-04-04	83.4579	dead	1	4	7	168	161
bassini	359	F	2020-04-01	2020-04-23	82.6092	discharged	0	22	11	169	158
bassini	360	M	2020-04-01	2020-04-23	56.2327	discharged	0	22	11	169	158
bassini	361	M	2020-04-01	2020-04-14	66.6557	discharged	0	13	11	169	158
bassini	362	M	2020-04-01	2020-04-30	70.0479	dead	1	29	11	169	158
bassini	363	M	2020-04-01	2020-04-10	59.0445	discharged	0	9	11	169	158
bassini	364	M	2020-04-01	2020-04-02	84.9856	dead	1	1	11	169	158
bassini	365	M	2020-04-01	2020-04-27	46.7926	discharged	0	26	11	169	158
bassini	366	F	2020-04-01	2020-04-04	89.4949	dead	1	3	11	169	158
bassini	367	M	2020-04-01	2020-04-06	88.1533	dead	1	5	11	169	158
bassini	368	F	2020-04-01	2020-04-08	74.8747	discharged	0	7	11	169	158
bassini	369	F	2020-04-01	2020-04-21	61.5715	discharged	0	20	11	169	158
bassini	370	M	2020-04-02	2020-04-12	40.3641	discharged	0	10	10	165	155
bassini	371	F	2020-04-02	2020-04-27	78.6776	discharged	0	25	10	165	155
bassini	372	M	2020-04-02	2020-04-12	32.1643	discharged	0	10	10	165	155
bassini	373	F	2020-04-02	2020-04-15	86.5216	discharged	0	13	10	165	155
bassini	374	M	2020-04-02	2020-04-20	75.6879	dead	1	18	10	165	155
bassini	375	M	2020-04-02	2020-04-21	53.9904	discharged	0	19	10	165	155
bassini	376	F	2020-04-02	2020-04-02	88.2519	dead	1	0	10	165	155
bassini	377	M	2020-04-02	2020-04-04	86.5873	dead	1	2	10	165	155
bassini	378	M	2020-04-02	2020-05-14	70.7296	discharged	0	42	10	165	155
bassini	379	M	2020-04-02	2020-04-11	56.2519	discharged	0	9	10	165	155
bassini	380	F	2020-04-03	2020-04-24	84.6324	discharged	0	21	8	162	154
bassini	381	M	2020-04-03	2020-04-16	84.3176	discharged	0	13	8	162	154
bassini	382	F	2020-04-03	2020-05-03	88.5147	discharged	0	30	8	162	154
bassini	383	M	2020-04-03	2020-04-09	83.8522	discharged	0	6	8	162	154
bassini	384	F	2020-04-03	2020-04-24	78.7269	discharged	0	21	8	162	154
bassini	385	F	2020-04-03	2020-05-18	76.7967	discharged	0	45	8	162	154
bassini	386	M	2020-04-03	2020-04-06	75.7673	dead	1	3	8	162	154
bassini	387	F	2020-04-03	2020-04-23	79.8412	discharged	0	20	8	162	154
bassini	388	F	2020-04-04	2020-04-06	83.9124	dead	1	2	5	159	154
bassini	389	M	2020-04-04	2020-04-26	78.9788	discharged	0	22	5	159	154
bassini	390	F	2020-04-04	2020-04-28	48.7146	discharged	0	24	5	159	154
bassini	391	M	2020-04-04	2020-04-24	83.781	discharged	0	20	5	159	154
bassini	392	F	2020-04-04	2020-04-10	86.1656	discharged	0	6	5	159	154
bassini	393	F	2020-04-05	2020-05-19	88.167	discharged	0	44	1	151	150
bassini	394	M	2020-04-06	2020-04-27	56.5804	discharged	0	21	8	150	142
bassini	395	M	2020-04-06	2020-04-17	60.1752	discharged	0	11	8	150	142
bassini	396	M	2020-04-06	2020-05-27	74.1437	discharged	0	51	8	150	142
bassini	397	F	2020-04-06	2020-04-14	44.3723	discharged	0	8	8	150	142
bassini	398	M	2020-04-06	2020-04-11	81.4182	dead	1	5	8	150	142
bassini	399	F	2020-04-06	2020-04-18	55.8084	discharged	0	12	8	150	142
bassini	400	F	2020-04-06	2020-04-23	49.2895	discharged	0	17	8	150	142
bassini	401	M	2020-04-06	2020-04-28	69.0075	dead	1	22	8	150	142
bassini	402	M	2020-04-07	2020-04-10	56.0383	discharged	0	3	8	151	143
bassini	403	M	2020-04-07	2020-04-09	73.191	dead	1	2	8	151	143
bassini	404	F	2020-04-07	2020-04-17	88.7201	discharged	0	10	8	151	143
bassini	405	F	2020-04-07	2020-05-13	83.2444	discharged	0	36	8	151	143
bassini	406	M	2020-04-07	2020-04-29	55.8631	discharged	0	22	8	151	143
bassini	407	M	2020-04-07	2020-04-17	81.1417	dead	1	10	8	151	143
bassini	408	F	2020-04-07	2020-05-06	85.4949	discharged	0	29	8	151	143
bassini	409	F	2020-04-07	2020-04-11	79.5975	dead	1	4	8	151	143
bassini	410	M	2020-04-08	2020-04-16	68.8898	discharged	0	8	8	143	135
bassini	411	F	2020-04-08	2020-04-23	65.6838	discharged	0	15	8	143	135
bassini	412	F	2020-04-08	2020-04-17	49.8535	discharged	0	9	8	143	135
bassini	413	F	2020-04-08	2020-04-22	88.5613	discharged	0	14	8	143	135
bassini	414	M	2020-04-08	2020-04-16	79.6359	discharged	0	8	8	143	135
bassini	415	F	2020-04-08	2020-04-10	92.3723	dead	1	2	8	143	135
bassini	416	M	2020-04-08	2020-04-27	52.6407	discharged	0	19	8	143	135
bassini	417	M	2020-04-08	2020-04-16	50.3546	discharged	0	8	8	143	135
bassini	418	M	2020-04-09	2020-04-22	85.6619	dead	1	13	3	133	130
bassini	419	M	2020-04-09	2020-04-15	89.6153	dead	1	6	3	133	130
bassini	420	M	2020-04-09	2020-04-21	57.2621	discharged	0	12	3	133	130
bassini	421	F	2020-04-10	2020-04-19	52.1889	discharged	0	9	4	126	122
bassini	422	F	2020-04-10	2020-05-26	61.2101	discharged	0	46	4	126	122
bassini	423	F	2020-04-10	2020-04-29	61.7413	discharged	0	19	4	126	122
bassini	424	M	2020-04-10	2020-04-16	44.5832	discharged	0	6	4	126	122
bassini	425	F	2020-04-11	2020-04-17	30.7543	discharged	0	6	2	118	116
bassini	426	M	2020-04-11	2020-04-25	90.5106	dead	1	14	2	118	116
bassini	427	F	2020-04-12	2020-04-16	51.4086	discharged	0	4	4	110	106
bassini	428	F	2020-04-12	2020-04-18	57.8426	discharged	0	6	4	110	106
bassini	429	F	2020-04-12	2020-04-27	61.7303	discharged	0	15	4	110	106
bassini	430	M	2020-04-12	2020-04-27	77.7522	discharged	0	15	4	110	106
bassini	431	F	2020-04-13	2020-05-08	75.7536	discharged	0	25	9	116	107
bassini	432	M	2020-04-13	2020-04-20	86.0205	discharged	0	7	9	116	107
bassini	433	M	2020-04-13	2020-04-19	91.9316	dead	1	6	9	116	107
bassini	434	M	2020-04-13	2020-04-18	66.7324	discharged	0	5	9	116	107
bassini	435	F	2020-04-13	2020-04-19	59.3758	discharged	0	6	9	116	107
bassini	436	M	2020-04-13	2020-05-20	84.5804	discharged	0	37	9	116	107
bassini	437	M	2020-04-13	2020-04-19	63.6523	discharged	0	6	9	116	107
bassini	438	F	2020-04-13	2020-04-30	87.0226	dead	1	17	9	116	107
bassini	439	M	2020-04-13	2020-04-22	50.7899	discharged	0	9	9	116	107
bassini	440	M	2020-04-14	2020-05-15	89.473	discharged	0	31	10	124	114
bassini	441	F	2020-04-14	2020-04-30	60.1533	discharged	0	16	10	124	114
bassini	442	M	2020-04-14	2020-04-29	59.77	discharged	0	15	10	124	114
bassini	443	F	2020-04-14	2020-04-29	51.6605	discharged	0	15	10	124	114
bassini	444	F	2020-04-14	2020-04-28	85.2074	dead	1	14	10	124	114
bassini	445	M	2020-04-14	2020-04-17	84.6845	dead	1	3	10	124	114
bassini	446	M	2020-04-14	2020-04-20	62.8337	discharged	0	6	10	124	114
bassini	447	F	2020-04-14	2020-04-19	45.5661	discharged	0	5	10	124	114
bassini	448	F	2020-04-14	2020-04-23	66.2834	discharged	0	9	10	124	114
bassini	449	F	2020-04-14	2020-04-24	53.8097	discharged	0	10	10	124	114
bassini	450	M	2020-04-15	2020-05-27	63.3128	discharged	0	42	3	122	119
bassini	451	M	2020-04-15	2020-05-07	39.2334	discharged	0	22	3	122	119
bassini	452	F	2020-04-15	2020-04-22	78.2177	dead	1	7	3	122	119
bassini	453	F	2020-04-16	2020-05-05	78.9952	discharged	0	19	3	120	117
bassini	454	M	2020-04-16	2020-04-27	81.2758	dead	1	11	3	120	117
bassini	455	F	2020-04-16	2020-05-25	53.9247	discharged	0	39	3	120	117
bassini	456	F	2020-04-17	2020-05-01	59.5921	discharged	0	14	6	116	110
bassini	457	M	2020-04-17	2020-04-24	43.4387	discharged	0	7	6	116	110
bassini	458	M	2020-04-17	2020-05-14	93.8097	discharged	0	27	6	116	110
bassini	459	F	2020-04-17	2020-04-30	68.731	discharged	0	13	6	116	110
bassini	460	F	2020-04-17	2020-05-05	84.345	discharged	0	18	6	116	110
bassini	461	M	2020-04-17	2020-04-18	82.7433	dead	1	1	6	116	110
bassini	462	M	2020-04-18	2020-05-01	24.7009	discharged	0	13	2	111	109
bassini	463	M	2020-04-18	2020-04-29	54.6064	discharged	0	11	2	111	109
bassini	464	F	2020-04-19	2020-04-28	36.7666	discharged	0	9	1	108	107
bassini	465	M	2020-04-21	2020-04-29	77.7331	dead	1	8	4	102	98
bassini	466	M	2020-04-21	2020-04-30	62.8857	discharged	0	9	4	102	98
bassini	467	M	2020-04-21	2020-04-24	94.4504	dead	1	3	4	102	98
bassini	468	M	2020-04-21	2020-05-07	80.1615	discharged	0	16	4	102	98
bassini	469	F	2020-04-22	2020-05-22	95.5483	discharged	0	30	1	99	98
bassini	470	F	2020-04-23	2020-06-08	71.2717	discharged	0	46	2	94	92
bassini	471	F	2020-04-23	2020-05-15	54.1437	discharged	0	22	2	94	92
bassini	472	F	2020-04-25	2020-05-07	54.1848	discharged	0	12	1	78	77
bassini	473	F	2020-04-26	2020-05-11	85.5578	discharged	0	15	1	78	77
bassini	474	M	2020-04-27	2020-05-09	57.8919	discharged	0	12	5	82	77
bassini	475	F	2020-04-27	2020-05-13	99.4305	discharged	0	16	5	82	77
bassini	476	F	2020-04-27	2020-05-04	93.4976	dead	1	7	5	82	77
bassini	477	M	2020-04-27	2020-05-26	83.8439	discharged	0	29	5	82	77
bassini	478	M	2020-04-27	2020-04-30	82.4066	discharged	0	3	5	82	77
bassini	479	F	2020-04-28	2020-05-20	69.9028	discharged	0	22	2	76	74
bassini	480	F	2020-04-28	2020-05-08	89.744	discharged	0	10	2	76	74
bassini	481	F	2020-04-29	2020-05-15	91.2909	dead	1	16	3	74	71
bassini	482	M	2020-04-29	2020-05-13	86.705	discharged	0	14	3	74	71
bassini	483	M	2020-04-29	2020-05-09	91.8138	discharged	0	10	3	74	71
bassini	484	F	2020-04-30	2020-05-05	71.7919	discharged	0	5	4	69	65
bassini	485	M	2020-04-30	2020-05-05	75.729	discharged	0	5	4	69	65
bassini	486	M	2020-04-30	2020-05-07	87.5236	discharged	0	7	4	69	65
bassini	487	M	2020-04-30	2020-05-05	87.718	dead	1	5	4	69	65
bassini	488	F	2020-05-01	2020-05-08	48.6845	discharged	0	7	1	64	63
bassini	489	M	2020-05-02	2020-05-08	89.4593	dead	1	6	1	63	62
bassini	490	M	2020-05-03	2020-05-07	42.5736	discharged	0	4	1	64	63
bassini	491	M	2020-05-04	2020-05-05	88.6571	dead	1	1	1	64	63
bassini	492	F	2020-05-06	2020-05-20	97.473	dead	1	14	4	58	54
bassini	493	M	2020-05-06	2020-05-12	40.9993	discharged	0	6	4	58	54
bassini	494	M	2020-05-06	2020-05-10	82.4312	dead	1	4	4	58	54
bassini	495	M	2020-05-06	2020-05-22	86.2752	discharged	0	16	4	58	54
bassini	496	M	2020-05-07	2020-05-27	88.6735	dead	1	20	2	58	56
bassini	497	M	2020-05-07	2020-06-04	79.5975	discharged	0	28	2	58	56
bassini	498	F	2020-05-08	2020-05-15	47.9535	discharged	0	7	1	53	52
bassini	499	F	2020-05-09	2020-06-08	90.4559	discharged	0	30	2	48	46
bassini	500	F	2020-05-09	2020-05-15	87.77	dead	1	6	2	48	46
